# Supplementary material for: Odorant Binding Proteins (OBPs) and Odorant Receptors (ORs) of Anopheles stephensi: Identification and comparative insights
Source: PLoS One. 2022 Mar 22;17(3):e0265896. doi: 10.1371/journal.pone.0265896 (PMC8939812; doi:10.1371/journal.pone.0265896)
Supplement: S1 Data — (TXT) [file pone.0265896.s001.txt]

>AsteOBP1
TATCCGGAGAAGTAAGTAGTTAGATACCTCCGAATATTGTCTTGATTGATACTTGGAGCTTAATTTCGCC
AGGAGATCTCGAATGTTGATCGTCATAGCTTCCATTCTCGTCATTTTCTGACGTCCAAGTATCCAGAACG
GAGAACCAGCAAGTCTAGTAAACCAGTACATGACCACCAAGAAGGCAGGCTGGCAGGAAGAAGGCACCAA
GAACTCTTGGAGAAGTCCTGAGAAGCTGGTAAGTAGTAATGCCCGTCTTTTGTTCAAAGATATTTGCGCC
AAGAATTATGAAAGCTCCTGCAACTATATGTGTACTGTGAACTAGGTCTTTAGCCTTCCAGTTTGAATTT
GAAGTTAAAGTTATCTAGAGCTCTTGATGTATTCTTGGAGAACTGCTGGGTTTGTCAACCTTAGTTTTCT
TGGTAGAATCAGAGTTTTCTGGACTGATTCTCACCAAAAAGTCTGAATCCTCCAAGATACTCCAAACTAG
GTCGTTCGGCTCCAGTTTACATTTGAAGTCGGAATCATTCTAAGATCTCCTAAGATATTCTTGGAGAACT
CCAGGGTTTTTAGTAAAAAGATTCTCAACCCTAGTTTTCTTAACCGATTCTCATCAAGAAGGCTGAGAGT
TCTCCCATTGAGAGTTCGTTAGGCTTCAGTTTAAATTTGAAGTCTGAATCATTCCTGTCACTCACCAAGA
CGAAATCTGAGTCCTCCAAGATACTCCAAATTAGGTCGTTAACCTCCAGTTTGAATTTGAAGATGAAGTT
ATGTAGAACTCCCAAGGTATTCTTGGAGAGCTCCTGAATTTCTAGTAAAAAGTTTCTCAACCCTAGATTT
CTTGATTGATTCTCACCAAGAAGGCTGAGAGTTCTCGCATCTCCTTAAACCATATCTGTTCTCCAAACTA
GGTCGTTAGCCTCCAGTTTAAATTTAAACTTACAACCAATTCCCCCCCCCCCCCCCCCCCTTCTTCTGAT
AAGAGTTCTTTTACAGCTACTGCAGTCGATTTCGCACTTTCGCGGTCCTTCGCCAGTAAGGTATTGCCGC
TTGATTGGCCCTTCCGAGAGAAATCTCCACTCCCTGACCTGACCTTCACTGATCGTCCGACCGGAGTGCG
ATAGGATGCGGCCCCGTCTCCACCTTATCACCATCGCCCACCCAACGGTCTTCCGCGAGAAACGGTTGCC
CCGGCTTCCAAGAAACCGAACGCTGTGCCTGGCAAAGATAAGTGGGGAACCGTGCAAACACGCATCAGCT
TTTGTTCCACGATTAATTGAATTTATTCGCCAGCTGGCTTGGCGAATGGTCAATTGTAAAGGATTGCGTT
AAGTTGATAAGCGTCGCAATCGGGTTGTTGATGCTATTTGGCACCACGGGTTGCGGAAGAAACAGTTTTG
CAGGTTGTGTCATGGGCCGCGCACTGATTGGACGCGAGTGCGTGCGAGATGCAACCGCAGCATCGCAACT
TGGAACTCAGATAGCTACCCGTGCACAGGTACAGGTAGCCATATGGCCATATGGAGGACAGCCAGAGCAG
ATAGACTTGCTAGAATTAGGAGGACCTCCCGAATTGACCAACTGTAAGATGCGCAATTCTCGAAACATCA
CAACTGCGCTGTGCACGCAATCGAACCGGGTGGGGGGTAGAGCCTGACCGTAACGATAATATCTACCCCA
ACAAGCCGGAAACGATTGTGTCGATTAGGTCGTCAGAGTCCCGCAGGGTAGCAGCTGTACGACACAACCG
AGGAGACCTTGAGCTCATTTCATCAGAAGACTCGGGGCCCGACTGTGTGCAGATCGACATTTAACCGATA
CTTTCACGCCAGATATAAAATGGACCCGATTCCTGATGACTACACCAGACGGTGGGCTGAAGTGACTTAC
CACGTGCATACGCGTTTGCGCTTTCCTCTGCAATACGAGCTACGGTGGTGTAGTGCTGCGATGAAAACAT
TGCTCGTTTCGATTTCGCTGTTTGTTGTGGTAAGATCAACAGGAAGATACGGTCGTGTTCCACAGCTCTA
ACCCGTTCTATCTCTTCTCCAGGCGCAAGGTGCGTACGTGGTGCGGACATTCGCGGACGCGACCCGGTAT
AAGGATGAGTGCACCAAGCAGTACTCGGTGCGGGGCAGCCCACTGATCGACTACATGCGACAGGTGGCGC
TGCACACGGACGATGCCGATAGTCGCTGGTGCATCATACGCTGTATCCTGCACAAGTCGGAGCTGCTAGC
GATCGAGCAGGGTGATGTGCTGCACGAGTCGAACGTGCACGCCCAGATGCAGTACAGCAACGCGATCGTG
GAGGACCCGGACGATATCCGGAGCGAGACGAGCCGATGCCTGCAGGAACCGAACGCCACGCACGACGAGT
GTCTGCGGGCGTACACGTTCTTCGCCTGCATCCAGAGCACGGAGTATGACTTATTTTGACGCTTTCCTGC
TGTGGTGTGTAAATGTTAGTCTGTTCACCCTCCAAAACTTTCCACGAGGTAATTACTTGCGGTTGGAATA
AATAACAATAGCCCGAGGCGAGGTTCGCTGTTGACAACTCACTTCCTTTTCGCCACCATTATCGCCCCGA
AAGCCGATGTCTTCAAGCACCAGCGCAGTCTAGCGGTGGTGGCGGCCACCATGTGTCAACAGGTTCATTA
TCAATCGCCTGCAGTCGGGCATCGGATCGGACAGATCAGCTGATCGTTGGGCAGGCCCTGGAACTGTGGG
GCCTTCACTTATCACATGCGCAGACCCGTTCGCTTCCTGACGACCCCGAGCGTGGGGTATCATCAATTTA
CACTGCACCGCGCACCGTTCGGGGGTTCGGGGGACATAATCAAATTGAAGTGTGCTCACACGACGCCTCG
CACAATCGGAACCTGTAGGAGCATAGCAAACCCGGGTGGATATGATGAGGGTCAATGTACATCAGCGGCC
GGCATCACCGTCGTCGAACACAGTCGTGGGCTATCAAGTAAATAAGTGGAGCAAATCAATCCCTCTCAGC
CCGTGTGTGTGTGTGCCGCCCCGGCCACCGGGATGCTTGATTGTCTGGGATGATCGTTTGAAGGCGTGTG
TGCGTGCGTGCGTGCCCGCGCGTCTTATAAAAGCCGGCCGACCGACCAAGCTCAACCATCAGTCCGCGTT
CTTGCCCATCACCGGAAGGTAGTGTAGTGCAGCTTCCTCACCTCGTGCGATAAGTGCCGTACCTGTGCTC
TAGAGAAAAGATGCTGAAGTTTGTGATTGCAGTTCTGGCCCTCGGTGCCGTGGT
>AsteOBP2
GGCCGACCGACCAAGCTCAACCATCAGTCCGCGTTCTTGCCCATCACCGGAAGGTAGTGTAGTGCAGCTT
CCTCACCTCGTGCGATAAGTGCCGTACCTGTGCTCTAGAGAAAAGATGCTGAAGTTTGTGATTGCAGTTC
TGGCCCTCGGTGCCGTGGTAAGTAAGACATCGGGCCGTTGCACGGTATCCGTGGGCATCAAGCATCCAAT
TTTTCCGAACCCACAGGTGAGCGCCGAGTTTGTGGTGCAGACGCGTGACGATCTGCTGAAGTACCGTGCC
GAGTGCGTCCAGTCGCTGAGCGTGTCGGACGAGCTGGTCGAGAAGTACAAGTCGTGGAACTTCCCGGAGG
ATGACACCACCCAGTGCTACATCAAGTGCATCTTCAACAAGATGCAGCTGTTCGATGATGCGACCGGCCC
GATCGTAGACAACCTGGTGGTGCAGCTCGCCCACGGCCGGGACGCCGATGAGGTGCGTGCCGAAATCGTC
AAGTGTGCCGGCACCAACACCGACGGCAACGTGTGCCACTGGGCATTCCGGGGCTTCCAGTGCTTCCAGA
AGAACAACCTGTCGTTGATCAAGGCGAGCGTGAAGAAGGACTGAGGACGATCTTGGCAATCATTTGGCAC
GGTGAACGGTGAATACGAATTGGAATAAAGTGATCTATACAAGCAAATGCAAA
>AsteOBP3
ATTTGCCAGTCTCAACAAAACTTTTCTATTTTCTCTTGCCGGCCAATTGTAAGGGACATTATTGTTTTTT
TTTTCATTCTATTTAGAGAGCCACTTTATGCGGCCTCTTTATGGTTTTCTCCGTTGAGGTATATATACCG
GCAGTCTCGCTGGGACTCTGTACCATTCAACACTAATTGCAAAAGTTAAAGCAATGGCAAGCTTCCGAGT
GAGATACGTCGGGTTGGTGTGGATGCTGACTACGACGGTAATAACGGCCTCGCAACGTTACCACGACTGT
GTGCAAAAGAAGAACGTTGCACAAGCGCAGGAAGAGTGCGTACGGTATCTGAGCATACCGTGTGCAAGGT
TAGCCGTCTACAACGACTACATCTACCCGAACGATACCGCAACGCAGTGCATGGTACGGTGCATGGGCAT
CAACCTTGGCTGGTGGGATGACACCGACGGTGTGCAGGAACCGGCCATACGCCACTACTTCCATCCGGAT
CCGGACGACGAGCAGTACGATCGCCGCACGTACCACTGCCTCAAATCCCAACGGCTAGACTACCCGACGC
CGCACGGCGATGCGTGCGAACGTGCGTACGAGTCGTTCCGATGCTACTACGAACAGTACGGCAACATCGT
AGTGACGCCTCAGTTTGTTCCACTAAGCCCGCTGCAGCTCTCGGATGTAATGGGGCAGTGTGCCAAAATC
CTGCAAACCCCCGGCACTGGATTGGGTGCGTGCGGCAAAGCTGGGAAACCGTCCGAGCGGGACATCGGTT
GCCTAGCACGATGTTTTCTGATGCGCAGTGGACTGTACACCGATCAGCACGGACCCAATCTTGATCGGCT
GTACGTGCAGTGTAACAATTATGCGAACGAGACCAAATTCCGTGAAACGACCGGCGCCTGCTACCGGCAG
CTCAAGCTGGAATGTAAGGATAACTGTGTTCTGGTCGGTCGTTTCTTACGAGAGTGTTTCTACGAAGGAG
GGGTCAATATTAATATCACTTTAGACCAATTAGCAGCTATATTGAGTGTAGGCGTAACTGTTTTAGGAAC
TTTAATCCCCGCTCTCTCCGGCATCGCCGGTTCGGTTGCCTCCGGAGTCATTCCGGTTGTCCCCGACGCC
GGTTCGGTTGTCTCCGAAGTCGTTTCATTAACGTAAAGGCCGGCTATTTCATACCCACAGAACGATGAAC
TGTCCGCAATAGTATGTTGATCACAAGTCACTCGATACTCCCAATCGTCACTTACACAATTCACAGTATA
TCATTTCACTATATATAAAAAA
>AsteOBP4
AAAAATGGCAGGCATGACCCAACAGGTAAAACCAAGAAGAGAGAGACCTAAAATACACTTATTAAGCAAA
GTCCTGAAATAGGGTTATTCAAGCGGTACAAGGTACTGTTTCAGATCGATCTTCTTACATTGCTTATGAG
CTATGAAGATGTATATTCATATAGTAGAATGAGTTCTAGAGAATGAGTTCTATAAGAAATTTAATGTAAA
TTAAAGTCTCGAAAGCACTATCTATATATTACATCGAAATATTTATAGATGTCTAAAATTGATGTGTTTT
TCATATAAATATTGCCATTTAATGCACATTTTACATCAAAATAATTAATATGAACTCAAACTCTACAATA
CCGCCGAGTAATTTTTCAATAAGAGTTGAAGCAGGAAAAAGCCGCAGAACTACTCATGGCATTGAGATAT
GGCACACGCACACATATTGTACATTTTCCATTTCTTAAACGCATAACGCATACCTGGCAGAAGGCGAAGT
AGAGTCACGTAAATCTGCCCAAAAAAAAGCTTTGTTTATGCAAACGCCAGGGGGGTCAGTGCGATGGTCT
CTTTCGTTTCGCTACACTCACTTGCTGCTGCTATCTGCAAGTAGGGGTGAAAGAGATTATAATTATTATT
GTTACTGTCACATAGTCAAAGCAGTGGTAGCGATTAAGGAACATGACAATTCGCCCAAAGAGCACGCATA
ATACATCTGTCCAGGGATCATCTGTACCTTGGTGTGGTATATAAAGGTGTTGCCGTCAGTGAGAAAGGCA
TACAGTTCCAGTTGAATTGTGTACAGCAACTAGCTAGAGCAACAATGAATTCGTTTGCCCTTTCGGTTCT
TGTGCTGGCGGTAGGAGCCATCTCGGTGTCTGCCCGTCTGCAGCACTACGTCGTGGAGAAGAGCTTCAAC
CAGGCTCAGGCTGAGTGTGCCCTGTATCAAGGTGTGCACGATGATGATCTGCTCCGGTACGTGAAGGAAG
GCTACCCCGATGTGGAGGAGGTCCGTTGTTTGCTGCGTTGCGTCGCCTTCAACCTGCGATTCTGGAACCA
CACTACCGGTCTGCAGAAGCACATGATCGCGGGACATTTCGTGCCGTACCCGGATGATTATCACAACGTC
GAGCGCACGGACGCTTGTCTGGCCGAGCAGCTGTACACTTGCGACGATGACCTCTGCACGCAGGTGTACA
AGGCGTTCCAGTGCTACTACCAGCACTACGGTGCGCTGAGCGAGTGCCCGCAGTTTGTGGTCAACACCTA
CCTGGAGGATAAGCAGGTCGTGAAGGATTTGAGCGGAATGTTGGCCTTGTCTCAGTCGACTCTGCAGAAC
CTGGCTGGTGGTTGCTTCCCGAGCGGCGAGGAATCTCTGTGCTTCTTCTACGCTTTTGTGGTTCGCACTG
GACTGTACACCGAGGAGGATGGTGCAAACCTGGAGCGTCTGTACTACCAGTACAACGAGGATGTATTCAA
CCCGAACAATGCCAAGACCGTCGCCTGTCTGCAGAACCAGAAAAAACTGGCCTGCAAGAAGACCACCTGC
CAGCAGGCTTATGACACGTTCCAGGCTTGCTTCGGTGAGTCCCAGGGTCTCGAGTACCTGGTCCACACCG
TGTTCGTCGACGCTGCCAAGGACCTTCTGGGACAGCCCGTGTGCTACTGTACCAAGGGCAAAACCTGCTC
GCTCCACGGATGCTACGGCCGCTAAACCGGAATAGATGACAAACTGATCAGCACGATTTAAATCACAATA
AAACAAAGCATTTGACAAATAACCATGTGTATTCGTTGTTGGTTTCACCACTTAAGGCATAGAATTTATA
GTGGAACTATACTGAAAGTTCAAGTGAAACTATAATCAAGTTTTGGAGTCTCTATATCACGCTAGGACTC
CTACTTGTAGCAATCTAAGATCTTCTTCTTTCTTGGCCTAACGACTTCTTAGGTCATGCGTGCCATATCT
GGCTCACTCGTCTTATTGATAACGCACAGTTGGATAGTCAGTCCTCATTATGGAAGAACGGCTCAGATGA
GATTTGAACCCCGGTCTTGCCGTGTGAAGACATCTTAGCCCACAAGCTAAGGTCTTAACTTTTATAGGCA
CCCGTAACATCTGAAGATGTTATACTTAGCAGCTATAATTCGTGTCTCAATATTCGGCTCTCTTATCAGG
TTAGGCAGGCCTAACAAATATTAGACAGGTCTAGCTATAGACCTCGCAATAAACAAAACAACCAATTCAA
TCGAATCTCAATACTACCAGGACATGCTCTAAGGTGAACTCGTCAGAAGTTGAGTAGTACATAATGCAGG
CTGTTGGATGGCCTTCATCTTCTTTGGAACAACAATCTCTAGGTCTCGGTCTGCCATTTCTGGTTTCCTT
GGGTTGATTGTACCCGTGGGAATGATTATCCCTGCAGACTGGAACAGACTTCACATTCGATACCAGCTGT
TGCTATGTGATGGTTGGACCGTGGAACCAATGCCTGACGGGAACCACGTACTACTAGGACTGTTAGGAAT
CCTATATCACTACCAATTTAGAACCCTCATCTTCGGAATTATTAGACTAGTTAGAGGGGCGGTTCGGTGG
CCGAGGCGATAACGGCGCCGGTCTTCACATGGCAGGACCGGGGTGCAAATCGCATCCAGCCCGCCTCCCC
ATACGCAGCGCTGACTACTTTGCTACGGGTAAAATAAAGTTACAGAAAGCCAAAAATGGCAGGCCGAGAC
GTCTCGAGGTTGTGGTGCCAAGGAAGAAGAAGAAGAGAGGTTTTGCAGACTTGGAATAAGTACACCACTG
TTACAAGACGCGAGTTAGCAACGAGCGTCGGTAATCGCTAAATCAGCATTGGGAGTGTCGTGTTGTATCC
AACGCGACGAGTTATGCTGATGCGGC
>AsteOBP5
GTAAAATTAAGTCACAGAAAGCCAGAAATGGCAGGCCGAGACACCTCGAGGTTGAAGTGCCAAGGAAGAA
AAAGAAGAAAATATACATCAGAAAATCAAATTGTTACTGATTTCTTCCGCTATATTTGGTATTGTATTGT
ATTGGATTGTATGGTTGTCTTATAGTTTTGACCCTCACTGTACTGTTTACAGTTTAATAAATACGAAGCG
TTTTATTCACTTCCAGATTTCTAACATCTCCATCGAATTCAATAACAGTAAAAGCTTTTCTAAAAACATA
GCGCAATGCATACGATGGATTTAGTTCAATGGCAACCACTGTGCCTTAATGCATGAATTAAACACAAAAA
AAACTGAATGGAAACCGAACACCACTTGGCTACCAGCAATCAGCTGACTAAACTAAAGCAGTCTATAATT
CTCTGTCATAATTGTTCCGACCGAAAATAACACTTCCCCATCACCGCCGATTCAACCGTTTCGGTATCGA
TCGAATCAGCAAAAATAAAATAAACTTAATTACACACTGTTGTAAACATAGTGCATGTTTGCCTTGGACA
GAGGTTTCTATGTAGAGTGAATATTTTTTGTTCATCAATGCTTTTTTTTGCTGGCACTGGATGAATGGAA
AATGTTTTATTTATTTGTTTATGGTATATGTATATGCACCACACACAAAAAAAAAACAAAAACTTCTAAA
TTGCTGATGCCAGTGAGCATAGTTTTTATCAAAAAACTGACTTCGTTATTTATGACTGGACATTCAGAAA
TACGGTCAACCCTAGGGAGATTATTTTTTGTGCATTACAAAAAAATACTATGGAGAGCTCTATACTCATT
TTTCCATACGTTTGTCATTTCCGAACCAGCATTATACTGAAGCAACATCGAGCTAATGTGGTTGTGCTCC
GGATTCTTGAAAACCTTGAAAATGCTGAAGAGTTCGGGTTGTTGCTGACATTAGAAATGATCGCCTCTCT
CTCTATTACAAAGGCACTCCAATCCAACGCTATAAGTATAGTACAGTTAACCTTTAATGAAGCACACAAA
CAAAGGCAGACAACAAGGCCTTGGTAGAAATTCTGGAGGTGTTTCATACAAGCTTGTCAGTCTAAATCAC
ATAATATCAAAGATTGAAAAGTATAGTCACGCATAAAAAGTAAGGTCCGATTTTCTACTGAGAAAAGTTT
CGCTCACGAGACTAGAACCGATCGACGTACGTGTAGTGTACGTAGCCCGAACGCTAAGCACACTATCTGT
GGATCGCCGCCCGGAGAGGATGATGCAATATCGCCCTTTTGTTAGGCACCTGGATGCGATAGTTGGTTTT
GCGAAATTTTATGTTCAAAGCGCTAACCTTTTTTTGTTTGCTTGCCTACAGCTCATCTTCAAGCAGTCTA
ATGCGTGCGTACATGCGTGTGCGGTGATTTAAAGTTCTCCAAAAACAACAGCAGAAAAACGTAACAACAC
AAAGGAAAAAAGTGAAAACCCCGCGAGCGTGAACACAGAGACTGGCGCTTTACGCAATAGTGCCGCTAGA
CGACGGTATATTGGAGAGCATCATTTTGGGGTCCAGGGCTTTTGCGACTCCACTAGCCTTTGCCTACCCT
TTATGTACCTTTTGTAGCATTGTTTTGGGTCTGTCTGGTTTGGTTTTGGGCCTGGCGCAGCGGAAGCCCA
CCAGACGAAACGTGTCTTGAATGAGGGTCAACCCGTGTGCCACCCGTGTGCTACTCTACGCAGACCTTCT
CCTCCAAAGTCCCCCTTCGAAGTTTTCCTCCCCCTCCCCCACGTATCGGACATCTTGAATTTTTTTTTGC
GGTCGCGAAAGAAGCGGTTTTTGGTCGTTATTATATCTCTGTGGAGTGTGTGTGTGCGTGTGTGCGCTTT
TTTGGCAACCCTCACTGTGGGACTGGAGCCTCTAGCGCGACTGCGCCGAACACCACTTGTTGCTAAGCGC
GTTCGCACCAGGGGCTATAATATATGTAGCAGGCAAAAGGCAGAAGAAGAAATATACCGAAATCTGCCTC
TCGCAAGTAGCGACAAAACGCAACACAGCGACAGAAAGATGGCGTCACGCGGAGGGCAGAGCGAGAGAGC
AAGAGTCGTATACGTTAAGGTCACCGTACCGATCGTGCGTGCGTGAGTTCGTAAGTGACTCACCAATTTT
TTGGCCACCCTCTCTGTCATTCCCTTCATAATCGGTAGGCACACGCACTATTCGCCTTCTATTTCGCACT
AAGAGTGTGTAAAATGTGCGTATCCGGTTTTCTATTTGGCGGACGCTAAGCTTCATGCACATCCTTCACA
CCAACGCTAGCGGAGAGACCACACAGCGCACAGACGCACGGCCATTCCCGTTTGGAGGTTGCTTTTCTAA
TTATTTTCAATAGCGATGCAATAATGTCTAGACGAAAAAAAAAAACGGTGGATTGCCCAAGCTGAGGTGT
GTGCGTCGCTTTTTTTCGTTGGCTCACCGTTCGCTTCTCCGGTGGAACCTATGAGAGCTGGTGGGAACAA
GATAAAGGTTGAGGTGGGTCGAGGGTGCGGAAGATTGAGTGGTGAGGGAGATGTGGTTGGTGCGGGCGGC
GATAGTCGAGACTGCTGGAGGCTTGTCTCTCCTATAGTCTGCAAGGGTCGCGAAATAGCGGTATAATGCC
GCACGCATCGGCGAGATCAGCAAGGCACTTGGTTGGGTGCTCACGAGAGTTTGGACGAGGTTCGGATATT
CGGAGGATTTTCATTGTTTGCTGTTACTTGAAAGATGTCAGAGCAATTGGGCAGTTTTTATCAAGTTTGA
TATATTCAGATATTGTAAGTTCAAATTATTCTAAATAATCAAGCTTCATCAAAGATACTACAAATCATTG
GAACATGTCTTACTACAACTTACTACTGAGCAACTTACTCTTAAACCTCTTTTTTCTTTTGGGATGTTAG
TATAATTTTTTTTTCTCTCCAACCGCCTGAATAGGCTCATCTGTTCCAAGGAAACATATGCAACAAAAAG
GTGGGGCATACATCTAGCCACACAGCCACACACGCATGCACGGCGAAAGGTCGGCTATGTTCGCAACATA
ATTTCCACCCGTTCGACCGGTGTTGGAAATTCCGTATCGAACGACCGATCAGCATTTGATCTACTATAGG
TGCGTTTGTTCCGCGCTTTGGATTAATTATTGACTGCGCGAAAGCTTTTTCGAAAGCCGTCGTCTGGCGT
GAGCACCCTTCCCGTTCGCGTCCCCCCTCGTTCCTGTTGTCTTACCTTGTGCCCCTTAGTCTGTATGCAA
AGACTTTCAGACTGGTTGGAATCGCGAATCGTTTAGTTTGCTTTTAGCAATTTACACGCATACCTACGGT
ACTATTATCATCCGATGCGTCCTTAACGGTTTCTGTGGAGGGGTTTTGATTTTGCTCCCGGGGGGTTTGT
GTTTTGTTTCCTATGACTTTGTACTTGTCAGTTAAGTAAGCGTGATTTAGATAGGGCAAAGTGTTACTGC
AAGAGTTGAGTTTCTTGGTTATGTGGTAGAAGCGTTGGCATGTCAGGACCGCTACCAAGATTGATCCAAA
CAGAGTTTGTCTGTATGAGCAGAACTTGAGTATCGTTTTATCCATGTGTGAGGCCTCAGCAAGTCAAAAA
TAAAAACAGCGAGGACCAACGATCCGGACCTCATTTTGTCGAGGATTGAACATTTTGATGTTGAGATATG
TCGAAGCTGGGATCTAAAGAATATAGTCGTAGTCTTAGTACTCACATACGTCTCTGAGATACGGACTCAG
TTAAAACTGACGAATTCTTCTTATCCGCCAGCAAGAGGAAGACGCTTAGAATGATTCTTGATTTCACACC
ATGATAAGACTCATCAGGCTCCTAGTCAAGTTGCGAGACTGGCACCAGAAGACTTATCCATGGATAGAGG
AGGTGTAGCAGCCCCAAGTTAAGACGGAGTGAAGACGTCATACAATATGCAATATCAGAGATATTGAACA
GATAGACGAAGGCGCTAGACTGCGAGTAATATCGAGGACCTCTGCATTACCTTCCAGTGTCAAATAGAAG
AGTTCGTGAGTTAATGGATGACACCCTTTCCCAAATCGGTAATCGTCACCATTAATACCAAGGACACACC
GCATGTAGTGAGCACACTTCGCACACCAGCCAGCAGAGTCGGCCCAAATGTCTGGGGTAGGATTTTCGCC
ACCCATATTGGCCCACAGTTGGCAACCAATTTTAGTACAGCGAAGCGTTACGAAAGCGTTACGAGACAGA
CCTTTTTTATTCGCCCTTTCTCAGCAGCAGCAGCTAAAGAAGCGTTTAGTACCTCTTACCGATTGGCAAA
ATACCGATCGACGAGGGGAAAGAAATCACTGATGCGCGTCGGGAAACTGTAGAGACAGAGAGCGCGAGAC
CCCAATACGAAAATTAATTTCCATATTTCGTGGGTCCATCTCTGCAGTGTTTTCTGCCTCATCTTCTGCC
AGTTCATTTCTACCGAGCAAAAGCCAGTAATTTTTATAGCAGTTTTCGTACCGAGATGATTTGAAGTACC
GTTTGCTGACGTATACCTTCGAGCCGATGGGTGGACTGCCCGTAACCAATCAGTTTGATTAATTTCTCGC
CATGGACATGGAAGAAAAACTATCACATCTTTACTGCTTCCGCAATTGATCGTGCCTTGCTCGGTACCGG
TTTTTTTTTGCTTAAACGGACATCAACACGCACACAATGCAGGGCACAGTGACGGAAGTTCACCTGGTGA
AAGGTGCCCCGGCGGGTAAGGCGACACGTACACCCGGGAACCGTGAAGCGATTACATACACACACACACA
CACACACACACGCACGCACGCACACGGCAAGAGTCGATTGTGATAACCTATTTAGATAACATCGACAACA
ACTGAAGTCGTCGTCAGTACGCATCCCGGGAATCGCGCTTCCTTCTGAACAGGTCTTCTCGTTTTGCCCT
CCATAAATTATGTTCTCCCGGGAAACAGGGAAAGAGAAAAAGAGAAGCTGTTATCAGTAGCTTATCTTAT
CGTCGTCAACCGTACGCAAGATACGGAACGACATAGGCATCGGGTCAAACACCGGCCTATGGGGAAGGAA
GGGTGGGTGGTTAACGGACGTGGGGTCGTGGAACCTAGGTATTTAGATAACACAGTCGTGTTGTGAGCAA
TTGAAAGGCTCTCCTGGACTGGTTACGTAATTGAGGTGCAGTCGGCACACAATTGCACGATACAATGGCG
AGGGAGCAATGAATCGTAGCAAATGGTTGTTTAGTTGGTGTTGCTTTTATTGTAAGTTAAGGATGTCCAT
TTAGCTATCGGTGATTTCGATCTATTCAAAGCCACAATAGTTCTAGACTAATTTGGAAAAGCCGAAATTA
AATCATTACCAGCTCATCTGTTTTGCGCTGGACATTAGAATCCAGTTCGGTAGACTGGAGGTAATGGAAT
AATCTCATCTGAGAGGTCCTGCAGAATCCGGAACTAATAAGCTTATTGAGCCTTACTTTGTAGCTCAATG
TAGCTGAGGTTTGTGGCTTTTATTGTAGCCTGAAGATGTCCAAGTAGCTATTTGTGATTTCGATCTATCT
AAAGCCACAATAGTTCTAGACGAGCTTGGTTCGGCGCTCATCTGCTGTACTCTGAGCCTTAGAGATCAAT
CTGATTCACTGGAGATAATGGACGAATCTCATCTGAGATGTCCTCCGGTAGCAGAAACTAACAGGCCATG
CACTGATGGGCTTGACTTAGTAGCTCGACTTAGAAAGACCTTTTTACTGCAGCAGATGTTAACACTACCC
AACAAATTCAAAAGGTTACGGTGAACTTCAGTATAATCCTTAGCTAGAACACTCTGACTTATCTTCCAAA
ATCAGGCACCAACGTTCTTATGCCTACAATTTGTTTCAAATGTGAAAATGGTTCAAATAATATGGAAATT
AACGTATCTCAAACATATTCACAAACTTCAAACAACTCCAATTATGTCACACAAAACGATCTACAACTGC
TCCAACCTTCAACATCTGCTCGGGGTAACTGTTAGAAAGAAACTGTACTGGTAAGACAGAAATTTAACAT
CCAAGTACAAAACGTTGGCTACAAACAACTGTCAGTGTCACCAACCGTACACTGTCACGTACTCTTGACA
TCGGGTGAAATGTGGACCCAGACGTGTTGATTTCGCTTTCGGCGTGTGTATATGGTTTTTTCTACCATCT
CTATGTAATCGCGGTGCGTTGTTACGATTAAGGAACATGGCAATTCGCCCAAAGAGCACGCATAATACTT
CTGTCCAGGGATCATCTGTACCTTGGTGTGGTATATAAAGGTGTTGCCGTCAGTGAGAAAGGCATACAGT
TCCAGTTGAATTGTGTACAGCAACTAGCTAGAGCAACAATGAATTCGTTTGCCCTTTCGGTTCTTGTGCT
GGCGGTAGGAGCCATCTCGGTGTCTGCCCGTCTGCAGCACTACGTCGTGGAGAAGAGCTTCAACCAGGCT
CAGGCTGAGTGTGCCCTGTATCAAGGTGTGCACGATGATGATCTGCTCCGGTACGTGAAGGAAGGCTACC
CCGATGTGGAGGAGGTCCGTTGTTTGCTGCGTTGCGTCGCCTTCAACCTGCGATTCTGGAACCACACTAC
CGGTCTGCAGAAGCACATGATCGCGGGACATTTCGTGCCGTACCCGGATGATTACCACAACGTCGAGCGC
ACGGACGCTTGTCTGGCCGAGCAACTGTACACTTGCGACGATGACCTCTGCACGCAGGTGTACAAGGCGT
TCCAGTGCTACTACCAGCACTACGGTGCGCTGAGCGAGTGCCCGCAGTTTGTGGTCAACACCTACCTGGA
GGATAAGCAGGTCGTGAAGGATTTGAGCGGAATGTTGGCTTTGTCTCAGCATACACTGCAGAACCTGGCT
GGTGGTTGCCCACCGGACGGCGAAGAATGCCTGTGCTTCTTCTACGCTTTTGTGGTCCGCACTGGACTGT
ACACCGAGGAGGATGGTGCAAACCTGGAGCGTCTGTACTACCAGTACAACGAGGATGTATTCAACCCGAA
CAATGCCAAGACCGTCGCCTGTCTGCAGAACCAGAAGAAGCTGGCCTGCAAGAAGACCACCTGCCAGCAG
GCTTATGACACGTTCCAGGCTTGCTTCGGTGAGTCCCAGGGTCTCGAGTACCTGGTTCACACCGTGTTCG
TCGACGCTGCCAAGGACCTTCTGGGACAGCCCGTGTGCTACTGTACCAAGGGCAGATCCTGCTCGCTCCA
CAAATGTTAGGGACGTTGAGAGCAACCAACTATTGGACATTTCCTGAGCAATCGCAATTTTCGCAGGTGT
AAACACATGAAGCAATAAATTAAAATGATTCAAA
>AsteOBP6
GGTTGGCAGACTAGGGCGCTATACTGTGAGGATTGCGCATTAAGGACTTTTGCAATAGGCCAAGACCACG
AACGATTGTAGTGCCTATAAGTACATATGCATAATTTTTATTAAAGGACTCGAGATCGATTGATTGGATA
CATAGGTTTTGGAGACTTTGAACTATCCGAATTCTTTCGACTCCTTGAAATGGTTTTGATTATGCTGAAT
TGCACTACCACCAGAATATCTCAAAAAAGACAAAGAGTTCGTGAGTCAATTGGAACGTTGGAATCGGAAA
TAACACTTGAGCCACCTTAAACCTACCCAAATAAACGATTAACTAGTGGACGGAACCATCATATTACAGT
AACAACTTGCCCTGCTTGACCACCAATGTTTGTTTTGCCGCCATGTTTAGATACACAACCAACTACAGTA
CGCAAACAATTCTTTCTCTGATGTAACAATCACAACTCACTATCCGGCACGCACCACATGTGCCCACTAT
CTACGGTGGAAGCTTATGTTTCTGCGCCTGTTGCTGTTTTTTTTAAATCGTGGAAGTTATGAACAATCCA
AAAGCAAGTAAGAGAAAATTTGCCTTGAAGCACGCATTTTCCATCCAGTTCGTGATATCTTTCGCTAGCA
GTCTGCCAAACCAGCGGTTCATATATAAACGAGTTAAACCACAGTCTCTACAGTACAGCTCCACTCGTGA
AGCAAATAGCAAGGTACAGCAACATGAACTTCTTCATCGTTTCGGCAATTGTCTTGGTGGCCATCATTGG
CTCCATCCAAGCTGAGCATGAACCGCTGCCGCACTATTTCATGCTGAAGAGCTTCCCAGAGGCTCAGGCT
GAGTGTGCCGTCTACCTGCGGTTGCCACACGATCGTCTTCAACGCTACATGCGCGAAGGATACCCCGACG
AGCCGGAAGTGCACTGTCTGGTGCTGTGCGTCCTCGAGAACCTGCGCGCCTGGGAGAACGGTACGCTCCA
GGAGCATGTGCTCGCCAACTACTTCGTCCCGGCCACGGAAGACTGTGACAACGCCAAGCGTACTGAGCGG
TGCCTGGTACATCTGCCCCAGGAGTGCAACGGAGAGCCATGCGTCCAGGCGTACCGTGCCTTCCAGTGCT
ACTACCAGAACTACGGAACGCTGACTAGCTGCCCAGAGTACGTGCCGAGCTACTACGACGAGGACCTCCA
GGAGGTGTACGATGTTTTCCGCATGATGGATACGTCGGAGGAGACTCGCAAGAAGCTGGCCGGTGGGTGT
TTCCCGAGCGGACCCGAATCGCAGTGCTTCTTCTACGCCTATGTAACCCGTTTCGGAGCCTGGGCTAAGG
GTGAGCCGCTCCTGCACAACCTCTACATCCAGACCAACGAAGATGCTTTCAAGAAGGACAACGCCGAGAC
TCAGGCCTGTTTGAAGAACCTGAACAAGCTTGCCTGTAACAAGAGCAAATGCGAGCACGCCACCGATGTG
TTCGTTCAGTGTTTCGGCCAGACTAAGTTGTTCAAGTACCTCCTGTCTGTGTTCAAGGATGGTGCCCTGA
CGTTCACCAAGCACTAAGAATTGGCTCCACCGAATAATTTGTTCTATCGGACAAAAGCATCAATAAATCG
ATATTAATTGAATGAATTAAAAAAATTAGTTGTTTTATTTTTGCAATAATGTTAGCAAAGGATGTGGGTT
AGTTATGAGAGACTATGCGACTCTAATGACACCGAAGAATCGGTCTGGATTTGTGTCTCAAAATTGATAG
GACATTCTATACGCTAAACTGAGCATTAAAGAAATGAAATTTGCAATCTCTGACACCTAGAACCATTGCG
AACAAAAAGGGGTTTAACATAGCCATGTAAGAAGAAGTACTGTGTCATAGATGTGCGGTTAGTATCTTCA
AGAAAATTTCGCTTGGCACATCTTAACTTTCTTCTTAGTTGGCTCTATAACCTCCAGAGGTCTTGTTTGG
CCATTTATGACTTCCTTAACCGTGTACCCTAGACTTGATACTCAGTCTAGCGACGGTTAGTAACAATTCG
TAGGCCCTGAGATCTAGTAACTGGTGCTAGTCACTACTTAAACCACCTGTCCACCACCTTTGGGACATTC
TGACATGACATCTATGAGGCTCCCATGCTGTATGATTAGTATCAGGGACAATACTTCTATTTGGGCTAAA
CCTTTGGCTTGTGTTTAGTGTGATAACCTCCTAGGTTATATCTGCAATTTCTGGCTTACTAGACTTATTA
ATACCACGTAGTTAGATAGTCAGTCTCCACTACGGGGGATGTGATGAACTGTATAGAACTGTAATATGAA
AAATTTAACCTTTTATTGGGAAGCATACCTTCTAACAACGTATATCCCAATGACACCTGGGTTCAGCTCC
TGAGCCAAGGCTGAATTGTGACCAAGGCTTCGATGCCTGCGGTGCGGCTTACACATCGACTATTCGGACT
CACCAATCTCGGACAAGTAAAAGTACATGACATAGACGGATATTGCATGTTGCATGTAAATTTACTCGAT
AATCCCAAAACTGTTATCCATATAATATCATGGGCAATTTGGATTAACAAGTTGTTAAATAATGCTTAGA
TTTATGAGACCGTTAAAGATTTATGACTAGTAAGGTATCAAAACTTTGCGAATAACTGTCCGCTGATCAC
CGGCGGGAGAAAAAGACCTTTAGAGCCCCAGTTGTGGAAAGACTGAATGAGACTTAGCGAAGATCTTATC
ATATGCATATTATTGAATGTATAAGAGAGGAGTCGATGTACCGCACGTCATGGCTATAGTATGTTGAGAA
AAACTGAGGATCTCTCCTTCTTCTGCTTCCTTGGCACTACAGCCTCGAGAGGTCTCGGCCTGCCATTTCT
GGCTTTCTGTGACTTAATTTTACCCGTAGAAAAGTAGTCAGCCTTACGTACGGGGAGGCGCTCCGGATGA
GATTTGAACACCGGTCCTGCAGTGTGAAGACCGGCGCCGTTATCGCCTCGGCCACCGGACCTCCCCAAGG
ATGACTGAGGATCTTTCTGATGTTTATTTTACCTCGCATTCCTCGTAGAACAATTATGGAGGTTCCTATA
GTTTTAGTATCAGAATAGGATATGTCTCCTTTTGAGGACGTCTCTTGAGCTAGTTAGATTGCGTAAAGTC
GCAAAAGCGAGGTCCGCTCGAAGAAGCCTCTAGTACTAGGCCTCTTGTACTAATACTCTTGTACTCGAAG
AACAAAGCCTCTTGAGCGAGACTCCTTTTTTTAAGATGCAGTTTTAATGAGGCTTTCTATCAGAGGTTCC
TTGTATGAGCTGTCACTGAAGAACATTAGTCTAACCATTTGTAAATAGGTAGTAGAGCAAGTTCTACAAG
ACTGACTCCTATAGGAAGAATTTCTTTTAAATTACTAAGAGTGTTGAAGTACAACAAAAGACATTCTGAA
TGTTGATAACTCTTTGAAGACTATTATAGTTATTCGAATTAACACCAGAGTGCGTGAGGTAAACACCAGA
GTGCGTGAATTTTCTAGGGGACCACAACGTACTTCACCTTACAACCCCTTGTAACCCTTATTAAACTTAC
TGCCTCTGTAACTGTATTTCTTACACGTAAAGCGAGCATCTGAAGTAAACATTTTAGCAGGCATTTTTTT
CCGCTACCTATCCACCATATCACGTTTGACAACGCAAAAGCACGATTCGCGCGTACCACGGTGAGCTGTG
CTTACCTCCTACCGTATAAATACGCCGTCTGACGGTCTCAAACAGCATACAGTTGTTTGGTGCGCAACGA
ACAGTGTCTTAACAACAATGAACAAGCTCTGCATTCTAGTAGCCCTGGTTGCCTTCATTGGCTCCATCCA
GGCTGAGCATGAACCGCTGCCGCACTATTTCATGCTGAAGAGCTTCCCAGAGGCTCAGGCTGAGTGTGCC
GTCTACCTGCGGTTGCCACACGATCGTCTTCAACGCTACATGCGCGAAGGATACCCCGACGAGCCGGAAG
TGCACTGTCTGGTGCTGTGCGTCCTCGAGAACCTGCGCGCCTGGGAGAACGGTACGCTCCAGGAGCATGT
GCTCGCCAACTACTTCGTCCCGGCCACGGAAGACTGTGACAACGCCAAGCGTACTGAGCGGTGCCTGGTA
CATCTGCCCCAGGAGTGCAACGGAGAGCCATGCGTCCAGGCGTACCGTGCCTTCCAGTGCTACTACCAGA
ACTACGGAACGCTGACTAGCTGCCCAGAGTACGTGCCGAGCTACTACGACGAGGACCTCCAGGAGGTGTA
CGATGTTTTCCGCATGATGGATACGTCGGAGGAGACTCGCAAGAAGCTGGCCGGTGGGTGTTTCCCGAGC
GGACCCGAATCGCAGTGCTTCTTCTACGCCTATGTAACCCGTTTCGGAGCCTGGGCTAAGGGTGAGCCGC
TCCTGCACAACCTCTACATCCAGACCAACGAAGATGCTTTCAAGAAGGACAACGCCGAGACTCAGGCCTG
TTTGACGAACCTGAACAAGCTTGCCTGTAACAAGAGCAAATGCGAGCACGCCACCGATGTGTTCGTTCAG
TGCTTCGGCCAGACTAAGCTGTTCAAGTACCTCCTGTCTGTGTTCAAGGATGGTGCCCTGACGTTCACCA
AGCACTAAGAACTGTAACGACGTGATGACGTTTTGTATCGGACAAAAGAATCAATAAATTGCTTTTAATT
GAATGAATTGAAATTCCTCTTGTGTACTTCGTATTGTGATAATTGTGATATAAACTGCATCACAATGATT
CTAGTTACATCGTCTTCACACGGTAGGACCGGTGTTCGAATCCCATCCGGATATGCCATAAATGACAGGC
ATGATCTTAAGAGGTCGTTAGGCCAGAGAAGATTAATAAGAAGATAGATACTGGATACTAAACACTAATT
TATTTGCGGACGCTGCACTAGATCACTTCGTGGTCTACATTTGGCGCATAAGTCTTCGATGCCCCTCGTT
GTCTGTCAATACAATATCCAGGCGTTCTTGGCCAGACGCACAACATCATAACTCCATCTCATCTTTGGAC
CTACCACCTACCTGATTTATTCTAAAAGTCTACTCACTGGGTCGTCCGATGTCATTTTTATGACATGATC
AACTCACCTGATGTCTGAGTCTCGGTTGCCGAAGAATTGGAGCGGTAACTGTACAGCTGGATACCAAACA
TCCTTCTGCGCATCTATTTCTTGGATGTGGGTTTGCAGAAGAATTTCGTTAGTTATGGACAAAGCCAATA
AGTCTCAAAGGCATATGAGAGTATCTTTTTCTCCTCTATCAACAAGTCGCTCGGGACGACTAAGCAATCC
AGGGCCTTCCTGAGTTATTCCGCTGGTATGAGCATGACCTATTCAATTACCTATAAAATTGCCATAAAAC
AGGTAACTAGTGGTCATCTCCTCTTCGTTGGCACTACAACCTATAAAGGTCTCGGCCTGCCCTTTCTGGC
TTTCTGTGACTTGATTTGACCCGTAGCAAAGTAGTCAGTCCGGCGCACGGGGAGACAGTCTGGGTGAGAT
TTGAACCCCGGTCCTGCCGCGTGAAGACCGGCGCCGTGATCGCCTCGGTAAACGGACCCAAATGTCCTAA
ACTATATCCTAAAATAGTGAGTATTGACTATCCAACTACATGGTATTATTAAGTCTTCTTCTTCTTCTTC
CTTGACATTACAACCTCGAGAGGTTTCGGCCT
>AsteOBP7
TCTTGTCACCGCTTGGCGTGTGTAGCGATGGTGCTGCCGCTCGTTCTGCTGCTAGGTTTGTTCGGGCTGG
GAAGCACGGCACAGTGGCCAACACCGCGCCGGGACGCCGCATATCCGCCACCGGAAATGCTCGCCTTCTT
GAAACCGTTCGGTGCGCTATGTGTGAAGGAAACGGGCGTTACGCCCGGTGCGATCAAGCGTTTCGGGGAT
GAAGATATCTTCGACGATGATCGGGCGCTCAAGTGCTACATGGACTGTATGTTTCGCATGACGAACGTGA
CCGATGATCGGGGCGAGCTGCATATGGGGAAGCTGCTGGATCACGTACCGCACGAGTTTGAGGATATTGC
GCTGAAGATGGGCGTCAGGTGTACACGGCCGAAGGGGAAGGATGTGTGTGAACGAGCCTTCTGGTTTCAC
AAGTGCTGGAAACAATCGGACCCGGTGGTAAGTGATCGTTGGGGGGATAACTGCAGAGGAGGAAGTTGAG
TCACTTGGACATTTCCGTTTTCCGTAGCACTACTATCTGGTTTGATGAAGGATCTCCAGGGAAAGGATCA
TAGTTAAGTAAGTAAAAACTCTGCCGTAAGCTGTGCTAGTAGGAGGCTGCTACTGCTGTCTGCCGGTTCG
TACAACAACTAGCCGAAAGTCTCGCGATGGTCACGAATGCCATCGTTTAGCGATCAATCAATCCAATTGT
TTGGTGAGGTGACCCAACGAAGTACAACCCAACGCTGGAAAAGAAACCCAACGTGACTGTTTTATGATTG
ATTTCAAAATAAATAGTAAGCGCAGTGAGCGTTTAGTTGCTCTTTGTTTAGCGGATAGCAAGCTGAGGTG
G
>AsteOBP8
TTGGAAGAGCGGGCGTATAAAAAGTGACTCCCTATGCTCGTGTTTGCTTCAGTTGAGCTTGACGAATCGT
TCATTGCTAGTTGACCGTAGGTGGAATATAGGTGGATTATAGCGTATACAAAATGAAGTATTTGGCAGTC
GTTTGTGTCGGGTTGATGTGTTGCATGATGGCGTTGGCTCAGAGTACACCTCGCCGTGATGCCGAATATC
CACCGCCGGAGTTGCTGGAGGCGATGAAACCGCTGCACGATATTTGCGTTGGCAAAACTGGTGTTACTGA
GGGTGAGCTTGGGTGTCTTCTGGATATTGCTCTAATGTGTTTTTACTCTACTTGCTTTTGACAGAAATCT
GAATTCTGAATGTTAAATATAATCTCCTGTCATGCAATGTCATCACTTTCCAGAAGCGATCAAAAAGTTC
AGCGACGAAGAGATCCACGAGGACGAAAAGCTCAAGTGCTACATGAACTGTCTGTTCCACGAGGCCAAGG
TGGTGGACGACAATGGTGATGTGCATCTGGAAAAGCTGCACGATGCGCTCCCCAACTCGATGCACGACAT
TGCGCTGCACATGGGCAAACGATGCCTCTATCCGGAGGGTGAAAATCTTTGCGACAAAGCCTTCTGGCTC
CACAAATGCTGGAAGCAGTCTGACCCGAAGGTAAGATTCTCCACCACTTCCACGAACAGCAGAACACAGT
GACCTTTCTTTGCGTACGCTCTTTCCTGGTTGAGCATTATTTTATTCGAATACTCTGAAGAGAACCACCA
CACAGGAGTAGCAAAAAACGATATTCAAAACGCCGCGATTCGTCGAAACCGGAAATCGGAATAATTTCTT
CTCGGTGGCAAGTTTTAAATTGAAAAAGTTTAACTTTTAATTGCTTCCGGCTAGTGTGACGCCATCGTGC
GGCAAATATGGTTACGCCGAACGCGCCGTTCCTGATTCCGGTCGTAGTTTAAAGGGGACAAGCGAGATAG
GGGAGAAAGAAGCGAAAACCTTGAAGTACTTTATTTCAGATTGAAATGCATTCGCTCGCGATTTCGGATC
TCCTTTTTGCGCCTGGCAAGCACTTTAATCGGTGTGGGTTAACTCCACTTTTGCTTATCCTTTCTTTACA
GCACTATTTCCTAGTGTAAGCTGTGAGGTTAAAGTGAGGCCACGAGACAGGAACTGCTACCAGCCAGACC
AGACTCTACCGTGTGAGGATGTGCATCGTGAGTCGGTGCGATTGAGTGATCCTTGCTCGCTACCGGCTAA
TCCTGCTCCGGTGCTCCGGTACGGTTTTTTGGCATCCCGGTTCCGTGTCGGTGGTACGGAATTAGTAATT
AACCTATTTTTCCTGCTTTCCGCATTGCACTGCACGTAGTGACGTTTCAACCGACCTGTGACTAACCAAC
TTCAACGCCACCATTTGATGGGTCGTCCGGTGGCCCTTGCAAACGGGTACGAATGGATGAAATTCAAAAT
TCCCATCCGAACTTTCGGTGCAAAGTTCTTACCTTCTCCTACTAACCTCCGCCCCTTCCTTCTTGCTGCG
AACGGGAATTTCTTTTCCTGACCAAAAAAAAAGCTCAAAAAAAATAAAAAAAAGGATGAAAAAACCAAAC
CTA
>AsteOBP9
GTTAGTTCTCGCGTGATAGTGTAGTCGATAAGACCGATGTTGAAGATGCTACCTTTATTTCTTCTTGTGC
TAACCAGCCTGACCGTGCTGGCAGTTGCTGTACAACCGAGTACAATGCTACCCTCCGAGCTCTTGGAGCA
GATGAGTTGGTTCCATTCCGTATGTCTGCGCGAAACCGGCACCAGTGACGATCAAATCGCCCAGTTTAAT
CAACCAGAACCGGTGGAAGCGTCACGCGAACTGCAATGCTACATGCACTGTATGTTCCGCATGCACAACG
TCACCCGGCCCGACGGTGAGATCGATCTGATCGACGTTTACCACGCCATACCGAAGCAGTTCAACTCGAT
CGCCCTGAAAGTGCTCTTCAACTGTCACAAAACGGTCGCGGCAAGTGAGGACCCATGCGAACGGGCCTAC
TCGCATCACAAATGTTGGAAAGAGATCGAACCACAGGTACGGGAATCTATGCTCGAACATTCCAAACCAA
TCCATCTAGCTGCTAACATTTTCCTACGATCTTCAACAGCACTACTACCTGTTTTGATGTCTATTTACCA
GACCGGAACTTTAGCTTCAGCTCGCTTCTCTTTACCGGGAAATCGTACCGTAATCGTACCACCGGGCAAC
TTTCGTGAAGCGGAAAATCGAAGCTCTTACTGTGGTGAACTTTATCTTCTGCAACCCTGTGTGGCGGAAG
TTTCTCGTTGCACCTTTATACCCAACCGGATAGGTCGCAGCTCGCTCGGTCTGGATGTTTCCACTGTGTA
AACCCACGGTACCAAACTATTAATTGAGAAAGTATTATGATAAAATGATGACACAATTTGTGACTCGGTG
AAGGGATGGGGGTTTTGTATGAACTGGCTGAAGTTGTGGCGATATATTCTGAAGAGTGGGCCAGAGGATT
GGGGACTCGGGAAAGTTACTTTTTACTGATATCAAAGAGATGGTTGTACCACTCGCTCATGGTTCCTGAT
ATCTGCAAGGCCGTAACCGTGGTGGGTTAAAATGTAGTTTAAATTAAATTTTATTTTGCTTGATGCGCAT
ACATCGTTGTGTGCTTGAAGTTGCCTGGGACATATTGCATATTAAAAGATCTAATGCAGTACTAAAGCAA
AGCGAAATAAATTAAATTTATCAAATCTGTGAAACTA
>AsteOBP10
AGTCTGCTTCGGACCATCGGCCACTGGACAACGCTGAAAGACTTCATACTGACTTCAGCGGCAGACATCA
ACAAGGTTAACGGGTCAAGTGCGGTTTACTCGGTACAGTGTGACAAATTGCGCAGAGAACTGTCCGACTG
ACTGACTGTGCTTTATTTACCCCTGGAGAAAGTGCTAAGTGCGATGGGTGTTTTCGAGAGTTGGTGCCTG
TTGATGGTTGGATTCGGGGTGGTACTGCTGCTAGCTGGACAGAGTTGTGTAAGTGCCGGCAATGCATAGG
TTGCTGTGCGCTCTGGTAATATTCTGATGAACTTTCTTTCTATAGCAAGCCCAAGACTTCAAGGGAGCTA
TCGATCACTGCACGAAAGACTTCGAAATGGACATGGACATTGTGGTATCGCTGAAGTATGGTGACTTTAC
TGAGCGCGATCCGCTTATTGAGGTAATGCCGGTAGACTTAACACACTTAGCTCCCAGAATATCTGCTAAC
TCTCATGCTATTGTACTGACAATTTTCCCAGTGCTTCACCGAATGTTTAATGAAGAAGTCAGGCTTCATG
TACGATGACTATACGTACAACAAAACGCTGATCATCGGTTTCGCCGGTCGATATTTGGAACCGGAGGGGG
TACGTCACTACCGAAAAGCTTCTTCAAGCTCACCTCCCGTCTCTGACTGTCTTACTCTCCCTCTTCCTCA
TTTTCGGCTACACAGGCCCAAGCGGTATACGATAACTGCATCGATCGGTTCGGTCAGACGGTGTGCGTTA
CGGGGTTCGAGATGTACCAATGCATCCACGAGACGGCCGTCTCCGAGTGGGTCTCAACCAACTTCTAAAG
CTGAACCCCTTCAGAAAGCAACCGGAAGATCATGGCCATGGTCACCTTCCATTAGCGTCAGGCTCGAATG
GAGCTGCATCGCGCTGGACGCATCTGATTACCGTGTATAGTAAGACATTATTGTGTTGTTAGTTTTTTTT
TTGCGCTCTGTTTATATGCTATAAGATCCTCCTAGCTTTAAGTGCAACGTGAAACCAAAAAAGAATGACT
TTTGACTATTTCACTCGTTAAATAAAGTCGGATCATCGTCCAACCGTCCAACAAACACACACACAA
>AsteOBP11
TCAGCTCTGCCTATAAAAGGGGTCTTGAGGTGGTTCGGAAGGCATCAGTTCTGTTTTAGACTTTTCGTGA
AGATGAAGCTACTGTTGGTTCCCGTGCTGCTTGCTGTCTGTGTTGGAGCTCAGGTACGTTGTTGAAATGT
TCGGACGAATTGAGGCCGATTTGCTGACAATTCTTGATCCATTCAAAACAGCCTCTAACCAGCGATCAGA
TGAAGAAGGCAGAAGGATTCGCCCTCGGATGTTTGGAGCAACACAAGGGTCTCAACAAGGAACATCTGGT
GCTGCTACGGGACGGTGACTTCTCGAAGGTGGATGCCGACACAAAGTGCTTCCTGCGCTGTTTCCTGCAG
CAGGCCAACTTCATGGATGCATCCGGCAAGCTCCAGAACGATTACGCCATCGAACGGCTCTCGTTGAACC
AGGAAAAGTCGAAGGTGGAAGCGTTGGTGAAGAAGTGCAGCATGGGGGTTGAGGTCGAGGACAGCTGCGA
AACGGCATTCCGTGCTGTGGAGTGTTACCATCGCGAGAAGGCCTCGCTGCTGTGATATCGTTGGCGCAAG
AACGATCGTCAGCTTGTGATGGTAGAACCGGGATAGCAAGTCCCGTGTCCCGCCGCAGATTTGTGCATGT
GATTAAACGTGATTTTTTAA
>AsteOBP12
TTTAGTATAAGATTCACAACCGGACGATAATTCCTCGCTCAGTTGTTGTTCGCTTCTCCGGCGTATCGGT
TCGAAGAGGGCAAAGTGTTTTCGACAAAGATGGCAGCGAAAGTGCTAATCGCGTTTGCTACCATCCTGAC
CTTCGTCGGGGTAAGTTGGTCAAGGAACTCGTTTGACTCGGTCGTAGTGTGATTGACGGGTGGGTTGGTT
GTTGTTTGATTCGCTCCCACAGCTCGCAGTGGGTCAACAGGAGCTGTCAGAGTTACCGGAAGTGAAGGGA
TACAAGCTGCACTGCATCGAGTCTAGCGGAATCACCGAGAGCTCGGCGAAGAAGCTGGCTGCTGGCGATC
CTATCAAAGACCCGGATCAAGCAACGAAGGTGACACACAATCGCGTTACATCTTTCACACATTAGCATCT
GTTGCTGATCTGCTGCTCCCTTCCTTACAGTGCTTCGTCCAGTGCTTCTTCCAAAAGCTGCGTCTGGTGG
ACGAGAAAGGCGTCGTGCTGAAGGACAAGCTGGAGACGTTCCTGACCAAGCTGATGGATGCGGACAAGGC
GAAGGATTACGTGAAGCAGTGTGACATACGGCGGACGAACCCGTGCGATACGGCGTACGCCGTGTACGAT
TGCTATTTGGGCAAGAAGGCCAAGTTGTTTTGAAAGCGTGAAATAAAGCATCGTGTTTTTGTTGGTCAGC
AGTGCCCCAACGAAACCTGTTTGCCTGTTTGCGGTTTGCCAAAGAG
>AsteOBP13
TGTAGCACATTGGACTCACACTGCTCCGACGAGTTGTACTTGCCCTGAGAGTGGCACCGTACGATCTAGT
CCGAGTGAGTGATAATGTGTACGGACACTGAAAGACTAGGATATAAGATTGCCCCACGACGTAAGTCCGG
AACGGTATGAAACGCGCAAAACTAGTTAGTATCTGAACGGTAAGTAATCAAATAACGTCTACGCTTGCAA
CGACATAAGTCTACTTGAATTCTCGGAAGCGATAAGTGGCCCAGTCGATAACCCTAAACCGCAAACACAT
TTCTCCAAAAACGCATCCCCGCTTATCAGTAACCTTGAAAATCTGTTTCATATTTCACGGTGAGTCTCGC
TTTCTCCGTCACTCAACCATGCTTCTAGCTGTTTAGTAAGCAATCTGCAAACGTAGCGCAAACACACCAT
GGATCGTGATATAACGCTTACGATCGCCGTAAACAATGCGATAAAAACTAACCATACTATTGAACGTACC
TCGCCAGCTCTAAGCACTCGCATTTTTGGCTGTGCAGTGTTGGGAAAATACCGCTCTTCCCATCTTCACT
CGCGACCACGGATTAGCTTCATTTTTTGTTGTTGATCATCTTAGTAGCAGGGATGTGCAGTGTGTACATC
CCTGCGGTAATACATTACGTGCCACGCTGGTAGCTACAAGCGCGCTCACTTTTCTCCACTGTAGCCATAT
AAAACGCGTTTATCGTGGCGAATGTTACCGCATAAAGTGTGCGCCACTCGTTCCAGGTAAACGTAAGCGC
CACCATGAAACAGTTACTGCTCGCTGCACTGCTGGCTGCCCTGGTGCCCTTCAACGCCCTCGCCAACGAC
ACCAAAGGGCTTACGATCGAGAAGAGCTTTTTGCAGTCGGTGCACGACTGTGCCGAGTACCTGCAGGTGT
CCAAGCACCGGCTGGTACAGTACCTCGCGTACGAGTTTCCACCGGACGACGAAACCAAGTGTTTGATCTA
CTGCGTCGGTACGGATCTGCGCTGGTGGAACAACACGTGCGGACTGCAGATTCCGGCCATCGTCAACTTT
TTCCAGCCCGTGCTGGGCGATCGGCAGTACGAGAAGCGCACGAGCGAGTGTCTCGAGCGGAATGTGTACG
GCAAGAACTCGCCCAACAGTTGCTGCAAGGCGTACGATGCGTTCCAGTGCTACTTCCGGGAGTTTGGCAA
TCTGGTAACCTGTCCGCAGTATGTGCCGGCCACTCAGCTGCAGGCAACGCAGGCAGCGCTCGATTGTCTG
AACATGCTGCGAGTTCCCGTTGATCTGTTGAAGTGTTACAGTAAAGGAAACCTGCCCGATGTGCCGGAGA
CGCGCTGTCTGTATCACTGCATCGATCACCGGACCGGACTGTACACAACGGAAAGTGGCCTGTGCCTGTC
GCGGTTTTATGTGCGTGACTTCGCGAAGCCCGATCTGCGGTATCTGAGCAAGGAGACGAAGGCCTGCCGC
GATCGCATTCGACAGTCTGGGTGTGACGTCTGCTCGGAGGTGTACAACACGCATCGAGACTGTTTGGCCG
GTATCGGTGTGGAGGGGTACACGGGTGGCATCATTACCGAGGCGGCCCGCATTGCTCTGACGAATCTTGG
AGTGTGCTGTGAGGAGCCACCGCGGCAAGCTTCGGTGGAGCAGGTTGAAGAGGTAGGCTACAGTTATGCC
TCCTACCAACCGGCAGCAGTGGCCAGTGGTGCGTGTAAGACTTGCGGCACCTCGAAGGTGCCGTTCGCTC
CGGTACTCCCCCGGCCTGCGGTAGTTCCAGCGCCAGTAGTTACCTTTAAATCACCGGTCTATGCACCCCG
ACCATCGGCGTGCTCTTCGTGTGGATCCGTCCCGAAAGTGGTTCCGATGAGCGAGAAGCATCCGGCAGCC
GAGACTGGTGGACATAGGCCACCACCGTACGTGAAGCACGTAGCCCATCCAGGATCGGGAAGGCCACAGT
TGATGTACTATCTGGCGTCGGCAGCATCATCGCCACCTGCTGTGGTGGAACCGTGTTCGTGCTCTTCGTC
ACAGGTCGTCAGTAAACCGGCGTTCTCTGCCTTCTCGCCGCGATCGTACCCTGAACGATCGCACGGTCCC
TATCCGTCGTGTCGCACCTGTAAGGCGGAACACTTCGGAGTAACCCCCTAAGTAGATTCGTTATTTATTA
ATTTTACAGTTAAAAGAGGTTCGTTAGTAGAAATAAAATTGACGAAAGAATAAACATATGACTGTATTGC
GGTAACAAAACAGAAATCACACCAACAATGGCCGCTTTCTACAGCTACGTGCCAAAACCCCCCGGGGCGA
CTCCGGGGTGATAAAGTATAAACATCAACCAACTCGGCAACAGTGTGTTTTGCCATTTTGGAAAGCATTT
TCCCACTCGCAGATAAACAACGTACCTGTGCGTGCGGCCATTACGTGGACGACGTTGTGAAAACAACGCC
ATATTGCTTATCAAACAGCTCGGAGCTGTTATGCATAAAACCCGGCCAGTTATTTTAACTCCTTGCGTGG
CAACAAACACCATCAACGTCTTTTATTAACCGATAAAACAATAAATAAGTA
>AsteOBP14
CTGATGCCGTCCCGAACGGTGCCGTCCCGGGACACTCCTCGGGTGCGGTGGACGATAGAGATAGGCTGGC
ACGGATGTGCCCCGAACGCCCCGAGGGGCGTGGAGCGAACGGCGACGCAAGGGGACACTATAAAAGCTCA
TCCATATTCATGCCGGTCGTATCAGTTCAGTACCGTCCGGGCCGGGCAAACCACTCCACCGACAGCCACA
GACACACTTGCACCGGACGGAACCTGTCCACTAACTGTGCGTAATAATTGGCCGGACAATTATTGGTAAT
TTCTCATAATTTCTTGCACACTCGCCATGGCCGCCAACATGAGCTCACGAGCTGGGTGCACTGTGCTGCT
GCTGCTGCAGCTCGCCGCGATCGCCTCATCCCTGGCCGGATGTGACAGTTCACTCGATGTGCCACACCTC
GCCCTGACGAAAAGCTTCTCCCGAGCGCTGCAAGACTGCATGGAGTATCTGCAGGTACCGGGCTACCGAT
ACGCGGAGTACGCCTCGAACCACTATCCGGACGATCCGGAAACGAAGTGTCTGCTGCGGTGCGTAGGACT
CAATCTGCGCTGGTGGAACGATACGACCGGTGTGCAGCCGGCCATCATGAAACGCTTCTTCCAGCCCGAT
CCAGCAGACGCAGAGTACAAAAATCGTACGGCCGAATGTTTGGAGAAGGAACTCCCGGGTGGCGATGACG
CCGACTGCTGCTGTTCGGCGTACGAAAGCTTCCGATGCTATTTGCAGTACTACGGGAACTTGCTGCCTTG
TGCGCTGTTCTATCCGGAGGACGATTCACGGCATGTACACGCCGCCCAGGACTGTATCGAGTTTCTGCAG
ATACCGGAGAAGCTGTTGAGGAGCTACGGTGCCGGCAGCTTCCCAGATGCGCCCGAAACGCGCTGTCTGC
TGCGTTGCTTCTTCCTGCGCACGGGCGTGTTCCACGTCGAGAGCGGGTTCGATGTGGTGCGCTTGTACAG
CCGAGACTTTGAGAGTCCGGACGAACGGTACCTGGCGCCGGAAACGCAAACCAAGCTGCACGAACTGCGC
GGCTCGGTGGGTGAACAGTGTACGGAGGTGTATGTCGCCTATCGGGATGTGCTCGGAGAGCTGGGCAGAC
CATTCTTCGAGTATGACGTGCTGCAGAAGGCTGCCCAGCGAGCTCTGGGTTTGGCACAGGAAGAGACTCC
CGTCACAACTACCACTGTTTGCCCGTCAATATCCGACTACAACTACAAGGAGCTGAACTGTCAAAACTGT
GGCCGACTGTTAATCACTCCCACCGGTAGAATAACCTGTGCCCGCTGTATGAAGAACTCATCGCCGTTCG
GGAAGTTCTTCTTCTAGCGTGGGGCCGTTACATCACTAGGCATAGAGAGTTTGGTTACTTATTTATTGTT
TTATCGGTTAATAAAAGACGTTGATGGTGTTTGTTGCCACGCAAGGAGTTAAAATAACTGGCCGGGTTTT
ATGCATAACAGCTCCGAGCTGTTTGATAAGCAATATGGCGTTGTTTTCACAACGTCGTCCACGTAATGGC
CGCACGCACAGGTACGTTGTTTATCTGCGAGTGGGAAAATGCTTTCCAAAATGGCAAAACACACTGTTGC
CGAGTTGGTTGATGTTTATACTTTATCACCCCGGAGTCGCCCCGGGGGGTTTTGGCACGTAGCTGTAGAA
AGCGGCCATTGTTGGTGTGATTTCTGTTTTGTTACCGCAATACAGTCATATGTTTATTCTTT
>AsteOBP15
CTTGGGGTGGGGTGTAGTATAAAAATGCACCAGAGATGCATCGTAGGTCGATACTCCAGCAACAGGTGCG
TTAGAATGAAGTTCTTAGTGTGTGCTATTGTGTTAGGTGTTGTGTGCTTGGATGCGCTCGCCGATGGAGC
AGAGGAGCCAGTAGTAAGCTTCGAATTGAAGGGAGTTACTAGAAACATGTGTTAATTATAAGTGAATCTT
CGATTTTTTTTCAAAGAGCCCACCAAATCTGGAAGATGTCAGTAAAATTGCTAACGGAGAAGCTTTCGCC
CTAGAATGCCTGATCGAGAGTGGACTCAAGTTGGACTCGCTTGCCTCGCTCTCGGCTAGTGATCTGGATG
CGAACGGAAACAAGATTAAGGTGAGCCAATCACTCCCAACAGTAGGTTGCTGAACGTCACACTAACTGAA
ACCCTCTTCATGCGCAGTGCTTGGTGAAATGCTTCTTCGAGAAAACGGGCTTCATGGACAAAGATGGTCA
GCTGCAGGAGAAAACCATCGTCGAGCAGCTGTCCAAGTTTATGCCGCGCGACCGTATCGAGGCGTTGGTC
CAGAACTGTAACTTCCAAGAAGCAGATGCGTGCGAAACTGCGTACAAAGTGACCGAGTGTTACTTCCAGA
ACAAAGCGGGACTATTCTGAAGACCTCCCGCGTTACAAACAAAGTCATGTGATAAGGTGCGCGTGTGAGT
CGCGATCGTTTTGTTATGTGTGATCTGTTGAATAAATTCCATCTCACAGTGAA
>AsteOBP16
GTGCACTTACACTAGCCAGTGCAATCTATCGGCGCCACAGTGAACCTACCGAGTGAAGAAGCAATGGGAA
AAGTGTTGATTTTCGTAGGGCTGCTCGTTATGGTCAGTGTTGTAGCGGCGGGACGATTCGAGCGGTCAGT
GTTTGGATCGAGAGTACGGCGCGATGCCTCAATGCGGTGCTGTAACGATGGATTCGACAAGAGCGAAATT
CACGCCAAATTTGCCGAAATTCGTACCGCTTGCATTGGAGAGCTCGGTTTGGGAGAGGTTTCTCGTAAGT
AACTGGTGCCATATTCGCAGGTACTGCATGATCTAAATACACTCTGCCCGCAGATGAGGAGATGATGAAG
AACCGTGAACATTTGAACTGTATCACCGAGTGTATCGCCAAGAAGGAGGGCATAGCGGACGAAACCGGTG
CCCTCGTCCACACGGACCTGGCGAAAGTGGTAACCGAGCATATGAGCACCATCGAATGGAAGGTACCACT
GGCGGAAGGATTCATCAAGCAGTGTTTCGACGAGGTGGAGACAACCGACGGTGCCTTCGTGCCGAGCGAC
GAAGCGAAATGCAATCCGGAAGGGTTCGATTTTGTGTTCTGCCTGTGGCGCCAGTTCACACTGTCCTGTC
CGGAAGAGTTCCGGGACGATTCGGACAAGTGTGTCGAGCTGCGGGAAAAGCTTTCGAACAAGGAAGACGT
AAGCGGCTTGCACGATGAGATTGAGGCGGCTGAATAGGTGTTAGGGATCGAATAGGCGCCTAAAGGTATG
CAATGCGATCGACAACGATAATGATGACGCACACCGCTGGACACCCTGTGTTAGGTTAGCATTTGTAAGC
TACATATGAATAAAGTACGATATACAATCATGCCCTCA
>AsteOBP17
ATCGATCTGCGACAACAGTTGTCTAGTGGCCACCAGGGCCAAGTGTCGTGTCGTGCAAGCACAGCCACAG
TCTAAGTGAACAACAAACAATCGGAGGACAAGACAAGCGATGAAACTGAGCACTCTCATCGTTGTTGCAT
TTTTGACAGTCTTCAGTGTGCAGGTGGGTTTGGTGTTTTCTTCCCATAAAGTGTCAGGAGCGCCTGTATC
GAGTAGTTTCATGTATCGACTCACAAAAACATGGCATTTTTGTTACAGCTCGCAACGGCGGCGTCCGACG
ATATCGAGTCGCTGATTGAAACCTGCAGCGCGACCGTGCAAGGAATGACGGACGATCTGAAGGCTCGTTA
CCGTGCGAACGAATATCCGGACGATCCCGTAACGCATTGCTTCGTGCGATGTGTCGGACTCACGCTCAAC
CTTTACACCGATGAGGATGGAGTTGATTTGGAAGCGAACTGGCAACATCTGGGCAACGGTGTTGGGGATG
AGGAGGATCAGTTTATCGCCAACCATCGGGCCTGCTTGGATGGCAGAAATTTGAATGCGATCGAGAATCT
GTGCGATCGTGCGTACAGTGCTTTCCAGTGCTTGAAGGAAGAGTACGGTATGGATCAAACGGGTCAAAAG
TAAAATCTCGGAGTATTCAAACAATTTGCAAACAATTTGAAATAAAATCAGAATGGAAACGA
>AsteOBP18
TGCGCGCCCAGTCGGTTATTAGCTGTCGTGAAGTCAAAATGAGTTCTCCTCCGTACGTTTTTGTTGCGTT
GCTGGCATACTTTTCACTCTGCATTCAACCGACAGATGCCCAGACGTCGCTCACCCAAAGCGACATGAAC
GAGATCGCCAAGGGGATGCGAAAGATATGTTTGTCCAGGCATAAAATCTCTGAAGGTAGGGAAGAAGCAG
CATTGTGACCAAAGTGAAGTTTTACATCTCACTCACTTAATGATGGATTTTGGGGAACATTTCGTTTCTA
GAAATGGCCAACTATCCGAGTCAGGGCATTTTCCCCGACGACAGCGATTTTAAGGTAAGGCAGATCTACA
GATATTTGTGTGATTGTGTTGCTGAACATTTGCCCCTTATCGTTCTCTTTCCAGTGTTACGTCGCCTGCC
TGATGGATCTAACGCAAACTGTAAGTACAGCCCAAGTATTATATTACAATAAACGGCGGGGAGGGTTTAT
AGTATCCTCTTCATTTACTTCTTTTTTTGTCTTTTTTCCAGTCTAAAAAAGGAAAACTTAACTACGATGC
TGCGGTCAAGCAGATTGCCATCCTTCCGGACGAGTACAGGCAACCGTTCCGACTGGGGCTAGATTCTTGC
CGTACCGCAGCGGATGATATTGCTGATCGGTGTGACGTCGCCTACGCGTTGCTCAAGTGTTTCTTCAAAG
CGAGTCCAAAGTTCTTTTTTCCTTAAATGTTGATTCAAGGTGAAATTGTAGTGACAGTGTGTATGTAGTA
ATAAAATAGAGGAATAAAAATATGTTAATACGGTAAAAGACTCGAGAAGGCTCCCCACCCCATGACAAAA
TTTTAGAGGCACTGCAGGATTTACGCCTGAATGTATGCAATCCGCAGTACACACGTTGCGAAAGCTTCAC
AGTATTGCTTTCAGTGTGGTCAAAAATGGTTGAATAAAGTCGAATGAAATATTGCTTATTATTCGATTAG
ATCCCCCTCCTTCTATCCTGACCCTTTATATTGGCTTACAGGAGCTACGTACTATTTTTTGGTCACGCTA
GATATGGCCAATCAGGCTTTATAACATACACGGTGTTCCCGGACTGTAACGGAACATTGGTTCGATGGAT
ACCTGTTAACGAGCATAGATATTCAGAAAAGGAGGAGAAATAAGAATAATAACATTTCAAATCACTTCTT
ACACTTCTTAATACACCTAGGGTGCAATCATACTTAAAGAGTCAAACGCCGAAAGTTATGCAAAACTAAC
ACACTCACTCACTCACTTGGTCATTCTGTTCTGAAACGTATACACTGTCCTACAGAGTCAATATTAATTA
AATAAAACACCACGGAAATTTGAATCGCACGTAACCAAACACATCTTCTTTGTTGATCATTGGGCGGGAA
GCTGCAGGCCGGGACAAGTGCAATTTGATACCAGAAAGAAACAGCAAATAATGCACCGGTCACGTCCTAC
ATCCGGAGCCCTAAGCTTTTTCCTTTTTACTGTGTTTCCTAAAAGTCCAAATTATTTATCACATATTTTG
TTTCCATTCAACGCATAATATATGCGCGCTGCGCTATATTAATCTATTAGGCATATAGTTACTAAATTAA
GAAAATGC
>AsteOBP19
CGCTAAAGACACAGAACAACAGCAACTCGGAGTTGTCGATGACCATCAAACGGAATTGTGCCATTTATTA
TAAAAACTCTCCCATTGACACTGACAGCTTGCAGTTCAACTGTAGTGTCTAGCCAGTACATATGATGCAG
AGCAGCGTGCAAATAATCACCGCGGGAGTCCTGCTGCTCACGGGACTAACTTCAATATCGGCATCTTTCG
CAGCTCGTGATCCGCCTCCTCAACAGCTGCGAGAAGCACAGGCAGCTTGCGTGAAATATTTAGGCATCTG
CGAGAATCGTCTGGTGCAGTACAACAACAGCATCTACCCGTTGGATCATGACACCATGTGTATGGTGCGC
TGTGCCGGCATCATTGTTGGATTTTGGGACGATAACCAAGGATTCAAATTGGAAGGCCTACAAAAACTCT
TCCCAGAGCTGGCTACAGATGAGCGAGTCCAGCAACAAATCCTGAGCTGCGCAGTGCAGCGCATTGCTGC
CTGCCCACCGACAGATACCTGTGCGAAGGCGTACAATGGGTTCCGATGCTTTCTTGAATCGCAGAAAACT
GGCTTTGTAGTGAAAGAAAACCTTCCGGAGCAGCCCCCATCCGTCTTCAACGTGCAGGAATTCATACGAT
CCTTATCGATTTGTGGGAAAATCTTGCGCATTCCTAAGAACCTGCAAGATCTCTACCATCAGGGTGTCTT
TCCCAATGACGAGAAAACGCGCAGCCTCATTCGATGCGTTGGCATCCGCAACGAGCTGTACGATGATGTG
CTGGGACCTAACATTCCGCAACTGCACAAGCTGTTCGGTGCCGGTCAATTGGAGACCGAGTTTCGCCGGA
AAGCTGAAATTTGTATAAACGCCAACCAACCGCTGCTGGATCCGAAAGACAAAAACGCCCAAGCCTACGG
CAAGCTGTATCGTTGCTTTAGTAAGCCTTTCAGTGCATTAATCCGGGCCAATGCCATGTAGCTGACTGTC
GTTTGTGCGTAAACAATAAACAGGGCCCTTTTACCGGACGAAACC
>AsteOBP20
CAGGCCCAGCATCTCACCGCTTGGCTCAGTTTTAATTTGACTATCGAAAGGTGAATATGGAACGGTTGGG
TCTCGTGCGTGTAGTATCACTGCTCTCGATCGCGTTGCTGGTGCAATCCTGCGTGAGTATTGGACCTCAG
ACAAGTAAGCTAAATGTCACTTTTTGTTGTTGATCTCCGATCTCTTTCGCACGTAGAGTGGCCAAGATAT
TCTGGGATCGTACTTCAGGTGTCGCAATGAGTTTGAAATCGAGCCGAGTATCTTCGAAGCACTGCGTACG
GGAGACTTCTCCGTGAGGAACCCCTTTGTTGAGGTAAGAAACTCTATGACTCCCATGCTCCCCAACAACT
GCTGATGGCTTCAAACCTTTGCTTCCGTACAGTGCTTCGGTGAGTGTTTTGTGAAGCGAGCAGGCTTTAT
GAATGATAACTTCACTTTCAACCGGGACACGATCATGCGCTTCATGAGCCGCTTCGTGTCGAAGGAGATA
GCGGAGGTCGTGTACAAAACCTGCACCGAGAACCTGATACCGACGTACTGCGTTACCGCGTTCGAGGTGT
ACCAGTGCATCTACGAGAACACGTCCAAAAAGTGGGACAGCCGAAAATAGGCGCCAGTGTGCAAAGAGGG
TGCGAAAGTCTCCGATGCAAAATGCCTCAATAAACCTGTTTTCTGTACAGGAAGTGGGTGTCGCTGTGTG
TGTGTGATTGATCGTGTTGTGTCAGTATATCCTCTTCATTAAGGTGGTCCGAAAATCAAAAGCAGAACAG
AAG
>AsteOBP21
GGAGCTATAAGTACCGTTGACCGCGCCGTGAATGGAGGTGAACCGCGCTAAGTGAGTGCTGCTTGCTAGA
AGGCAATTAAATCAGTTGGAAGTTGAAGTTGAGCATAAACCACATTCGTCGGTGGGAAATTTAAACGGCC
ACGATCACACAATGAAGTGCAACGAAACGATCGTAACCTTTGCGGTGCTGGCGGTGATGATGTTCGGTGC
GTGTGGCGTGTCTGCCGCTAAGGTGAGATTCTGAGTGAGAGTGGGCACCAGTGATCGAAGAATTTTAATT
TCAACCCCCTAACTTTTTGCTTCCTCGTATGGGTAGGGTGCTCGGATGGAGGCTGACCAAGTCCGACGCA
TCCATCAGAACGCTCGTGAGTGTGTGAAGGAGACGGGCATTCTGCCCAAGAACGCATTCCGCGTGCTCAG
TGGAGACTTCACCGTCGATACTATGAAGGCAAAGGTTTGTGAAGAAAAGCTGTGAGCTTGTTGACCGATT
CGGTGTGATTTACACATATTTTTCATTTCAATAATTAGTGCTTCGTGAAGTGTTTCCTGGATAAGGCTGG
CTTCATCGATGATGACGGTGTGATCCAGCAGGATGTCATCCGGGAGAAGCTTACCGTGGGCATCGAGGCG
GGCAAGGTGAACGAACTGATCAAGAAGTGCGCTGTGGAGGGAACGGATGCGTGCGACACTGCCTATCAGA
TGTACAAGTGTTTCTTCAGCAATCACAAGGTGCCAAAGGAACTGTTCCAGATGCGTAAGGGCATTGGTCG
GCGAAACTTGCAGCAGTGATAAGCATGGAATGAAGAGGGATAAAGAGAATAGCTTAAGACTGATTGTAGA
TTCCTAAGTAGCTAGTGAAGAGTTCTAAGTTTTAAGGAAATAAAAGTGAAATTATTATAAAAAA
>AsteOBP22
GCTTGCAAAACACAAGTACGTGGATCGGTGGGATGGATAAACATATCAGTATCACGCCTTTTGCGAACAT
CAGACCTGAGTCTGGGGGAGATCTTCTAACCTGGGTGGGATATGGCTCAGTATATAAGGCATTGGATTAG
GTCAGTAGGCTATAAGAACATTGCTGAGTCTCTCATTGGTATCTCCCGAGCACCTAACTCTTCGTCCCAA
TATGAAGCTTTCAGTATCCTTGTCCAACGTTTCCCTTTTCATCGTGCTAGTCGCATCAGTGAATGTAAGT
AAACCAACTGTTTGAAATATTTCAACGCCATAGTATCCTAACCTCTCGTATGCTGATTTCTTCACATCAT
TTTAGGCATTCACTCTACGCCAACAGAAGATGGTAAGCATCTTCGCCCTGGAATGTATGGCCGAAACGGG
CATCGGCGCCGACTCGCTAACGAAGCTGCGTGACGGCGATCTTACCGCGAACGATCGTACGGCGAAATGT
TTCATGAAATGTTTCTTCGAGAAGGAGAACTTTATGGATGCGGCGGGTGTGCTGCAGTTGGAGGCGATTG
CGACGGCACTGGAGAAGGATTACGAGCGGGCCAAGATTGATGAGATGTTGGAGAAGTGTGGTGTACAGAA
GGAGGATGCGTGTGAAACGGCGTTCAATGCGTACGAGTGCTATCACGATCACTATCAGAATCTGTAGAGC
TGGTAAAAGTCAATCAATTTTTGACCTACGAGTCATCTATTGAACTCCTCAAAGTGAGCTAATGTGGGCG
AATAGTCAAACCGTTGAAGAAGAGAAATAAAACTGACATTTGTTGCATAGTA
>AsteOBP23
CCTTAGTGCCCCGGACCATGCTGGGGACGTGTGTGTCAATCTGTTGACCCGTTTTATCCACGTGTCTTGT
GTGCGGGCACCCTTAAAATAATGTGCACAAAAAGGCACACGCAACTGCTGCTGCGGCCTAAAGGAAGGCC
AAATTCGTCCAAACACACACACACACACACACCGCACCACCTACCGAACCCGGTAGTGGTTTGATAGGAA
AATAGCGTCAGGTACCAGCGTTCGGACCAGCAGTCCAACGCGGCTGATGCGTGCCGTATCACTAGTCGGC
GGGAATTTTGCTGCCCATCCAGCGACAATCGCATTGCTCAAGCTGGCCAGAAGTATAAAACTACCCTGGC
ACCGTACCGGTCAGTACAGTAGGTCGAGCTGCTTCATTCCAGGATAATTCGGTGCGCGCACGTCTCCCGT
CTTCGAGCAGCAGACACACACACATACACGCGGGAAAATGGGCAAATCGTTTGTGAGCGTCGCGTTGGCC
GCCAGTGTTTTGGTGGCCTGTGTCGGTGCTTTCCACATGCCGCCACTACATCCGCACAAGTGCGGCCACA
AGGTGCACCCGGTTTCGGTGGTGCAGCATCATCCGGTCGTACCGCTGGTGCATCATCCCGTCGTGCAGCA
TCATCCCGAGCCCGTGGCCGTACCGGTGGAGGTGGTAAAACACACCAGCGCCAGCTTCCGGCCCGCCTCC
TTCCTCGAGCTGCTCGAGATCGTGCTCGATTGTTTCAACACGCTGCGCATACCGCTGCAACGGTTCCCCT
CGTACATGTCCGGCATCTTCCCGGACGACCCGGAAACCAAGTGCTTCTTGCGCTGCGTTGCCATCAAGCT
CGGCGTCTACTGCGATGAGGCGGGTGCCGATCTCGACCGTCACTGTGTGCAGTTCGGGCTGGGCGAGTGT
TGCGAGAACTTTGCCAACCGGCATCTGGTCTGCCTGCAGCAGAACTCTATCCCCTGCCCGGATCGGTGCA
CGGCTGCCTACAAGCAGGAGCTGTGCTTCCAGGAACCGATCGCCAAGTATCTGGACTACCACTTCCACGA
GCTGGTGGGACTGTTGCATCAGGCCAAGTGCAGCCACGATCTGAAAATGCTGCACCCTTAAAACCATCCT
TCCAATGGAAAGCGCGTCGTCTCGCGATCGCTCTGCTTCCTTCCCGAGGTTGCTCCCGGAACAAAAAACA
AAGCTAATAAAAATCAATAGCACAAAATATCGCTCATTATTCGCTGCCTTCCTAACTCCGTGCACAACCA
ACCGTATGTTCATTTGTACGGTAGGAACATTCTGCTCGCTCGCTCGCTTTGCCGTGCCAGTCTAGAACGA
GTGAAGCACTGGCGTACAGCAAAGTGTACGTGAACAGAAAAAAGACATCCCCGATATGGCTTCACCATGC
TATTTTCGAACCATTTAAATAGTGCGGAAAATAAGGCATGTTTTTATTTCACAACTGATGACACAACAAA
ACATAAACAAAACCTACACATTTGACGTTCAATGTGCAATCGCAGTAGGTTGCGTGTGGTTGGCAATAAA
AACACAACCTTCAAGCAGACA
>AsteOBP24
GGTGGTACAACAACACGGCCGGTCTGTTGTCGAATCGGATCATGCCGCCGATGGCAAACGGAACTCGCCG
GAAGTGTACATAGTGAGTTGTGAATTCGATAGCAGCAGCAGAAGAGAGAAACAGTTTTTCGGTGACGAAC
AAACATGAGCAAAGCGGCGATCGTCACCTGCACCGCCCTCCTGACGTTTTACATTGTGCTTTCGGCCGTA
AGTTTGATAAGCACGCGGCATAGTGTACGCTGTTTGCATACGATTAGTGTTGTCTCGTGTCCCACGTGTC
TTGCTGAGGGGGGAAGGGTTGAAAGTTGAGCAGAACAGAGATTTGCCAAAACTTTCCCCTATCTGTGTCG
CATCTCGTGCACCAGAGCATGACGCGATTACGCATCAAAAGAATGTTTCTCCCAGTCTCCGGTATGCAAA
TCATGCCTTGACGTTCCCCCCGCCTGTCAGCCTAGGCTGGCCTTCATAGAAAGGCGGTATGAATTTTTCG
GTGCCACGCGTTCAAAAATAAAAATTCAACGCCTCGGAACGGAAAACTTTGCGGCCGTCGGCCCTAACTT
CATCATTACTGATTGGGTGGGATAGGTTTCGTTTTTTTTTTTGCGGAACAACAACAACATGTTAATCAAA
ACCAGGGTGAGACTTCGTCAGTTTTTCCCTGGAACGGCTTTCCGCTATCTCGGCCGTGTGTGTGTGTGTG
TGTTCGAATAGCAAATCGGATGTAATTGGTAGGCAAAAACATCATCGCTGTGGAGGATGAATTTCTTAAG
AATCTGTACGCCTTTTTCCCTCGAATCAGCTCTTCCGGATCGGAACCGGGTGGATCGGCGGTGGCGTGCT
GCAGTAATGAGCTTTCTACACTTTATCCGGTCCGTTGAAGCCTCACCGTAGGGTCGTAGGGTGCTCTGGC
TCGTATGTTATCCGAAAAACTTTTCGGAACACAGAACACTCGTCCCCCTCTGTCTCTTTCCACCAGATTG
AACCGGGGAGAAAAAGTTTTTTGTTTGTACACATGACACATGAACCATGTGTCCTGCCGAGTTCTCTGCC
GTCATAATACTGTCCCGTTTTTGCGCCAACTGCCCGTGCGTTTTCAGTTCGATCCTTCGATTCGATTGAA
TTTGAGCACGAGTGGTACCGAGTGTTCGGGGTTTTTGCGCTGGTGATTGGTCCCTGCAAAACAAACGGCA
AACTAATGGTTCATGTTGGTGTAAAGTTTTCCGTTCCCTTCCCAACAATCTAAAAGTGTAATGCAAATGG
TGTGTGTCTGTGTGTGTGTTACCGTGCCACATTTTGCACTTCATTTAAAGCCGATTTCGTGGTTCCTGCA
GTTCGTTTCTTCACCACAGCTGACCTGCATACGGGCTAGCAATGTCTAACAGAGCTTCAATTTTTCCCTT
CCTTTGGCGAACTTTCGGTGACATCTGGTTCCTGGCAATGGTTAGCCGCTTTTCCTAGTAGTCTCTCAAA
TTCTTCCATTTTTTTTTTGTTCTACTTCACCTCACCCGCCGCCAGGCGTTCGAAATACCGGACCGGTACA
AGAAGCCGGCCAAAATGTTGCACGAGCTCTGTGTGGCCGAGTCGGGCGCATCGGAGGAACTGTTGCGCCA
ATGTATGGACGGGACGGTGCACAGCGACCCGGCCGTCAAGTGCTACATCCACTGTCTGTTCGACAAGATC
GACGTGATCGAGGAGGGTACGGGGCGCATCCTGCTCGACCGGCTGCTGTACATCATCCCGGACGACGTGA
AGGATGCGGTCAACCAGCTCACACGCGCATGCAGCCACATCGGTAAGGGTGGCCACACTCGCAATCACAA
CCTTTTCGCCAGCAGGCTTAACACCCGCTTGTCGTACGCTTGCAGTAACGCCGGACAAGTGTGACACCGC
CTACGAAACGGTCAAATGTTACTTCAACGCGCACGATGAGGTGATCAAGTTTTGTCACCTGCTGGTGATA
GAATAAATGGGGCAATCGGCTTTACCTACCTACATCAACTGGCACTCGCAGCACCAAAGGTACAGTTTCA
GCATACGGATTTCGGTTAAGACTTGGATGGAAAACGTGACGCGTTTTAACCTAACAATTAAGGGCAGCCG
TACGTGTACAGGACCGATATTAATAAGAGGATTTAGCTCAAAATGGAAATATACTTCGAGAGTACTTGAG
AAATA
>AsteOBP25
CTGTCATACACGTTAAGCGAAGCGTTGGGCTGTCGTTTGTCTTACGCGTGCAATTATAACACTCGCAAAG
TCTGGCCAGAACTGGCAAGTATCGGTTTAATTACTAAGCCGCCCGGAGTGCAATCAATGAAGTGGTGTTT
AGTGTCATGATTCAACGCATGCAATGGCAACGGGTCATTATTATTACACCCCCGGCTTGTACGAGCAATC
GTATAAAGGCGAAAGCTCTACGGTACGGGGATAAAGTTTCCCGGTCCAAATCATGCCCGATAGACGCTGG
TTTGTGTTCGCAGTTCGTACGATGCTGTTTGTAGCATGAACAAAGTGGGGTTTGTGGTGACATTGTGTGC
TCAGTTTTTGGTCCAACATGCGCATGGAGCTGTAAGTATTTCCAACCGGCGGAAAAAAAACAACACAAGA
ATGGAAAACTCACTGGCGTATTTGTTTCGCGCGCAGATGACTATGAAGCAACTGACTAACTCGATGGACA
TGATGCGTTCAGCCTGTGCTCCTAAATTTAAAATTGAAGAAGGTTAGTGGCTGTGGAATGAGGTTTTCTA
TGTTAATCCTCGCAAAAAGTTAATCGTTTATTTGTTTTTTGCCCTCTACTCACTGTGGCTCAAAAGCGGA
TCTGCATGGGTTAAGGAAATCCGTTTTTCCTGCCGATCCTGATAAAGATCTAAAGTGTTACACCATGTGC
ATTGCCCAGATGGCGGGAACTGTAAGTATGCCATTCGATTTGGTGCAAGTCAAAGATTGCAAACAGTGTT
GGCTAACAATGGCTGGTTTGATTTTGCCAGATGACGAAGAAAGGCGAAATCAGCTTCTCCAAAACAATGG
CCCAAATTGAGGCGATGCTTCCGCCCGAGCTGAAAACGATGGCAAAGGAAGCATTAAGCCACTGCAAAGA
CACACGTACGTCTCGAGCCGTGATCAAGTGGGGGAGCGTTCCACCCAACCACCAGCTGGGAGCGTTAACA
AATGGTATTCTGACTTTTGCAGAGGCTTCCTACAAGGATCCATGTGATAAGACATACTTTTCTGCAAAAT
GTGCTGCCGACTTTAGCCCCGATACCTTCATGTTCCCATGAGAATAACGCCAAGGAAATGGATACCGATG
TTACTGGAACGATACCGATGGAATTGCTTTTAATAATGCTCCGATTCTACTGAACTCTTATTGGCTGATG
TCTTTGATGGGGATGTTCTTTACGTTTAGATTGCACAACTTACACGGTTTGGAGTTAAGCTCTTTGTAGG
ATCAGACAATAAAGATATACCAAAGATGTATTAAGCATCGATTATTATTA
>AsteOBP26
AAAGATCTTGTTAAAAGCGGTTGATGGCTATAAAATCAATTTGGCCAATGCCTCCAGCAGGCAGTGCATG
TATGTTTTGTGATTGCACCTCAGTGACAGGTACTTATTGCGCGAATCGTCTTCCGAAACGAACGCCAATG
TCTCTATTCCGGCCCGCACGGTTGCTGGTGATCGGTGCGATGCTCATCGGTTGCTGTACGAGCGTGAGTA
CGCGGCGCTGCAGAGCATTTCGAGCTTGAAAACATTCGAAACGTTCCGTATGGTTCATTCCAGAAAGCCA
CATTCGACCAAATGACAAAAGCAGGTACCATGATGCGGATGGTCTGCATCGGCAAGCATAAGGCCAGCGA
GGATTTGGTGGATGGGCTTGGCCGAGGTGAATTTGTCGAGCAGCAAGAGCTCAAATGCTACGCTAACTGT
GTGCTGGAAATGATGCAAGCGGTAATGCTAATGCTCACCTGCGTATATGACACACTAACCCAAACTTCGT
ACGATGTTCACCGTTGCAGATGAAGAAGGGAAAGGTTGTAGCCGATAGTGCGATCAAGCAGATCGAGCTG
CTGATTCCACCCGAGATTGCCGGTCCAACAATGAAGGCATTTGATGGTTGTCGCGACTCCGGTAAGTAGC
ACCCTTACTTCCAGCCGGCTCGCCAATTAATAGTGGTGTGTGTTTGTTTGTTTAGCAAATGGTATTAAAA
ATGCGTGCGATGCGGCTTATGCTCTGCTGAAGTGTCTGCATGCCAAAAATCCAAAATATTTTTTTGCCTG
ATTTCCCTGCAATGTGTGGCTTACGATGGTTTAGCTAGCTGTTGGGTGCATACGAAGACGGACACTCACA
TGCTCTCTCGGTGAGAAGCCTCTCACCGGTAGACGGGCACGAGTGTCCTTTGGGTTTGTAAAGAGCGAGA
TCGCGAGATCTCCTGGGGAGTCAAGATCCAGCAGCCGAACAGAACAGAACCGTGGTGGTGCGGTGACACG
CGTGCACACATACTTATAAATAAGTGGTAGCTTAGTAAAGTATTTACGGTGTGTCCTATTCTTGTGTATC
TCGGCAATATCACATCGTAAAACTAGCAATAAAGAAAACATGAACCAGCA
>AsteOBP27
ATTTATTTATTTTCGTTATTACCGTCATGCCGTATTGTCGAGAAGACTCTCAACATGGTGTTTACATATA
ATGATTGTAGTAGGCATGTCCTCCTACTGTATTGTCTTATCCAGGACATACTCGGTTGAAGTGTTGCCAT
CGCAGCTTTGCTTTGTTCGTTGGTTGAAGCTGTCGCTCTTGTATTCGCTCAACTTGTGCACCGTGTTTTT
TACATGTTCGCTACCTACATGAATCCACTAATATACACGTATACAAAACATACTACTAGGATGACTAAGG
GAAGGGGAACACTTAGAGGTTTAACCCGTGCTCTATTGCAAATCTGAAAATGATCTTCATGTATTGCAGA
TCTTTTGTTGCTAAAATGTCTCAGCTTGGGATACCTTTCTCTCTTTGAATTGCCTCAACAGATACAAGCA
GGGACCCTCTGACATGGTCCATATAAGCGAAATGCGAAACGCCTTGTTAAGCAGGGGGATTAGGATTTCA
AAAATTTGTTGCACAAAATACTCTGAACTCTTCACAGACCTAACCGTTTTGAGTGCTTCAACAGCACTAA
GACTGTCAGTGAAGATAAAGTACTAATCTAGTGGTCTGGCACTAATGAGCAGTAGCGCTAGGAATATTGC
CGCAATATAAATAGTACACGGTTGCCTCAATTCATAGAAAACTTCTGCGGTTGTGCTATATACCCCGAAA
CCTGTGCCATGCTGTGATGACGAACCATCAGGGAAGTATTGTTTATTGCTATCTAAATGACCGTACTTGT
CCACAAAAATACTGGGAATTACTATCCAGCGAAGACTATCCGGGACAGTCCTTATTTCCTCCGTCATCGA
GGAATCGACACCTAAAATTGAACTGTAGGTCTCTGGGAGCACGACACGATTAGAATATGTTATTGCGCTA
GAGTGTGCCTGTAGAGAAACAAAATCATGATATACATTCATGATTTTGCTTTTGGATTGTAGCTCTAGCA
GGGATTTGAAATTTTCGATTACCAAAAGGTTGGATACGACGAAGCGAATAAGCAGGCGGAGCGAAAAATA
CAAAAATCTTATTTTTAGGGGCATCATTTCATGCTGCCCAAGGCGATCCTCAAGCTTCGATACTGAATTC
TTTCCAATGTTATTAGATGCGTTTTGGGTGCCCAGTGAAAACATCTATTTCCATACTCCAAAACAGACAG
ATCGTATTGTGGTTTTGTATAAACGTAACACATCTATTGGATGTGCACCCCACCAGAATCCAGTAATAGT
TCTTAAGAAGTTTATTCTTCTGGTGCATTATTCTTCTGGGGTTTAAGCCTCGAATTAAACCAAACTCCTA
GATATCTAAAATCGTCGGCAATGTCTATTCTTTTACCATAGAGAAAGATGTTAATGTTTGGTTTATATAA
TCGTTCCCTTCTGTTTTTCACAGTATTGCTGAAGAAAGAAAATGTTACCATTTTAGTTTTTTCTGCAGAA
AAATCGATACCTAAGTTAAGAGGCCATTCTGCTAGCCTGTCCAGAGTGGTTTGTAAAGCGTTTTGGATTA
CATCGGCGTTCCTGCTAGCGACTGATAAAACGCCGTCATCATGTCCTTGAAGAAGAGCAAAAGCATTACG
ACTAACTCGTTGTAGAGAATGGTTCGGTTGATAGGTGATCTCCACTATGAGAAATGTCCTGCAATTATTT
ATGAAGATAAGATAACCGTGGCTGTACTGAGCTTTCCAATAATGCCTAATCTAAGCAGATCTAAGACTTG
GACATGAAGTATCGGCAGGGATTAGTAGCACCGAACAGCAAGTATCGTATCACAGTATCAGTGTGTTATG
TGTATTAAACACCAGACTAATAGCGTGATTTATTCAAGAGGTTCTATTGCATACTGCCTGTGCTCAAATT
CTGTACAGCCTTAAACTCCTTCCAGTGTCTACTTCGATCCCTTGGTTTCAAAGCAAAAGTGAATTTTTCT
ACGTTTTCCTATCATACTATAGGCATGATGGATGATCAACTGATCGTGAAGGAGTTTGCAGGAAGGACTT
TCAAATATTTAATGTAACGACAACCATGCCCAAGGTGCCAGCTAACTAGCGTAACGCCGCTTAAGCAATG
GTCGTTTTCACATAGCTCAGATTCAGGAAACTAAGTTGAAGAATTGACCCCGGGATTCGATTTCCGCACT
ATAATGAGATAATTACCACCTTTGGTCCCTCCAGCAGTGTGCATGGCAAGCCATACTTCATCGAAGTGAT
TAAGCTATCAACGACGCAGCTTGTAGAAGCTAAATGCTGGCATGCTCACTTAATTACTACTTGCCGAACT
ATCATTTCCGTCGAAGAAGTGTAAACTCATAATGTCGACACGTACCACGTAATTTGTGAGCGTTTAAATG
TCGTCAGCAACATCCCAAAGCTGTCAGTGCAGTACAGTCAGTGTCTCGCTCCGATCGAAGCAGAAATTGC
GCTCGGGCTTAGTGGGTGTTAAGTGAGCTGCTAGAAATGATGTCCTAAGTTCTAGGTGCAGGTCAAAAGG
TGGCCAACAAAATGTCCCTCACAGTGACTACAGTAACAGCGTTAGCGGTGGCGTACAGCATTGTATGGTT
TGCGTTGCAAATGCAGCAAGCACATGTGAGCATTCCTCATCGCGTCCCAGCATTCGGAACTGGGGCAGTG
TTCACTGTTTCTTTCCACGCCAACAGCTCACTCATCCGCCGCACGATCGCTGTGCCCCATAGCTCACCAA
GAAACGCAAGCCCAGCGCACAGTAGCCCATAACCAAGTATGAAGTACGCACCGAGAAAGTGGCCGATTTC
GAGCTTAACCGCACTCTCGTCGTGCTGGTGAATCCTCGCCCGTTCGATGTTTCGCATCACATCGGTCGGA
AGGTACCTGATGGCGGCCCGCGTACCAAGATGGTACAGTATGCCCGATTGCTGCACCCGCAGTATGTACT
CGTTTAGGTTGGAGCGCAACGGGTTCGTGTTGGTTATCAGTGCCGCACAATTTTGTGTGTAGATCGTGTC
CTTGAGCGGTTGCAAGGTCGTGGAGGATTCCCGATCGAGAAAGTCGCTCGGGGCGAAGTTACCGTGCTGG
GCTTGCTCGATGATGAACCCACTGTCTCCCATGCGCACGTGCAGTTTTGTCTCTTCCGGTTCGGCCGCAA
TATACGTTTTCTGAATTTGCTGCAGATGCGGCTGCTCGAGATGCGGCCAGCGTTACAGGAGAAACGAAAA
GTTGGGCTAAAATATGTGTGCTATGGGCTTTGGGGATACCGCACTTACCTCGGTGGCGTTCCAAATCTCC
TCCAAGCAGTACGGGGTGGGACCGTACCACGGCATCCCAGTGGCGGCAAAATCCTTAACCGTATCGATAG
ATTTTTCGTACTGCGGCACGGTCATGACGCTGGCTAACCCTCCACTGTACAGATTACTCACCATAAACCC
GGCCAACAGTAGCGCGGTAAAGAGAAAGACGCACGACCACAGGTCGGTGCGTATGGAGGACGACTGGGCC
ACGAAGAAGCCCACCATCATGAGCACGGCATCGCTGAGCGTCCGCTGTTCTGCAATCAGCTCCGCCGGAT
CACCATCGACGCCGATGGACAGCAACAGCAAACGGTGCCGAACGGTGCCGGCAATCCAGACGGCCGCTAT
GCCGGCCAACAGTGTCATCATCACCGCTATCCACAGTGGCACGGAGAACGACAGAAAGGGCGTGCGCCAG
AAGGGAAGCATCTTCGGCTTTGGCACGAGCACCGTCACACCGGACCGGCTGATCGTGGCCGTGTACGTGG
AGAAGTTGTACGGCTTGAACCAGAGATAGAACGCGCCGAAAGCGATATCGGTTCGCCGTTCGGCTACACT
GCCCATCAACCCGATGCCCGTGCCGTTCGGATACACGTCACCCCACTCGTCGATATCCTCTGCAAGGTAC
GCGAAACGATGAGACCCTCGAACCAGTGCTAGAGGCGGTAGACTCCCACCAACCAACTCACCAGGAAACA
CCACAATGGTGCAATTTCGAAGCTCGCAGTAGGAAACCAGCAACTGCAGTTCCGTCCCATCCAACCATAT
CGAACGCTTTCCCGTCGCCGAATCAACCGCGTTGCCGGCATTATCGTCGGTGTCGAGCTGGAGGTGGAAA
AGGAGACCAGACACCGTTGCGAGGGTGATGCCTTGCAAATGAGCGATTTGTGGCGCACTTACCAAACGTT
CGTAGCTAGTGAAGGGCAAATAATTGCACATGGCCGTCCGCAATACGTATCCCATCAGATCGGTCGATTT
GTCCGGAAAAAAGTTATGAGTCCTCCAGCTGCTCCAATCGATTGTATGCGGCTCGAGCGTAACGTTCACC
CTTCGCTCAAGCACATCCTTAACACGGATGGCGGTGGTGTAGAGATTGATGGGCCACTCACGCGCACTGT
ACACCACTAGCAGCACGTTCGGCAGTTCTGTTTCATACGGACGAAATGGAACATGGAGTGTGAAGCTCAA
TAAACAACGCACAAGCGTGTTCACACAACGCATATAGTACCGTACCGCGAAAAGCATCATGCGAGCGTAT
GCGATCAAACAGCTCCTGCTGATGTTGTTGCGTTACGAGCAAGATCAAGCCTTTGTCCAGCGATCGCTGT
CGAGCGATGTCGTGCAGAGGGATGAAAAGATCCAGAAAGGTCCCGATGCCGGGCTCGTCCACCACGAACG
CTTGGCAGCCATTGTCGATCGCGAGCAGCAGATTGGACTGGAGTTGATCGTTCACGGCCAGCACCGTTCT
ACTCACGTCCTCGACGTCCTCCACGAAATCTCTGCCAATCGTGCAGTAACTGTAGTAGTGTGTAAAGTAC
TTTACGATCAAAAATTGCATCAGAACACTCAGCGTTGGCAGGGAGGACGTCCCACTGGCGGCTTGTCCTA
GTAGCAGAGGAACCAATCCCGTTGTTGCGTTCATCGTGCCGAAGAGTACTGTGAACTGATTGGCAGCGAA
TAATGGTTGCCAAAGGCACTGTGCCACCCTCCTGCACCTGCACGTTAGCGCTTTTTATAGCTGTCGCTTC
CTGCATCACCAGTAATAACATAACCTCATTAGCATTGATGAGTCGATTGCTTGCGATAGGCATATCGGCC
GCTCAATTACGTGATATTTATCAAAGTTGGTTTTTTGCAAATCGGATCGACCGGATCGAGCGAGGGCGAC
AAGCGGTCCACTGCTCTGACTCGAGTATGATACATTATTCACACTTGGCGCACGTTAACTTCACTTGCTT
ATTTATTTTGTATGACAATTTGCAATTATCATGATTTTTTTTTAAATCGTCATTGCAGAGCATCAGCCAG
GAGCAGCTGGAAAAGACGGCCAGGACTTTCCGGCAGGTTTGCCAACCGAAGCACAAAATACCGGATGGTA
ACAACAGCCGATACCCTACGCTTGACCGTACGACCCATGTAACCATTGCTCCCCATCCAACCCCGCTCCC
CACTCTCCCTTTCTCTCCCTTCCTCTTGTCTCTCCGTTACCACAGCCGTAGCAGACGACGTGAACCGCGG
CATCTTTGCTGAGACGAAAGATTTCAAATGTTACGTTAGTTGCCTGCTGGACATTATGCAGGTGGCACGC
AAGGGCAAGGTGAACTATGAGAAGTCGCTCAAGCAGATAGATACCATGCTGCCGGATAACATGAAGCCGG
CTTTCCGGGCGGGCCTAGAAGCGTGTAAGACGGCCGGTAGGTAAATCGTGCGCTCATCAAGAGCCATTTC
GACATCTTGGGGAGGTTTTGAACTGGATTACTAATATGGGATTGGGCTGCTATATAATGGATAGTGGGCA
TCGGGCCTTTTAGCTGCTTGTTTGTTAAAATGGCATGGTGCTAGAGCATTTCCGGGAAAGAACCCGTGTC
TGGTTCAGAAGCTTATCGGGAAATGTAAGGATTCGTGGAGCTCATCGTAGGAATGATTTACCTGAACTGC
GCCTTCGGATTTCGGGTGCATTGTTGTTATCCGATGTTACGATGGTACTAGAATAGCAGATCCGCTCTTC
GCGACCATTGCTTTCAATTGTGCAACCAGGTACCTTTGTCTTCGTCAGCCGCACTCACCGCTGACCAAAA
CTAAAGAATTGACGCGATCGGACAAAAATTTTACCCGTATTTCGAATCTCGGGAAATTCAACACCTTCCA
GAGCTATGTTGAACAACAGACAGCAGTGTACGTCCCCTTGTTTCAGTCCCTGATGAGATTCGCAACGTGT
ATTGTTGTAGTCCTCAATAGCCACGCGGGGAATTCATACTGCTGCGTGGTGTATCATAGTTAAGTTCAAT
CTATGGTATCGTAAGCCGCCTTGGAGTCGATATGGCGCTCCGGGAATTTCTGAAGGGTCTGCCGTAGAGT
AAAGCTTCAGTCGGTAGTCGATTTTCCAGTAGCTTCCGTTGAAATCATTAGCAACGGGCGCAAGTCTCAG
GAAGAGTTTTTGGGAAGGATCTTATGTACAGCATGCAGGACTGTGATGGCTCGGATGATCGGTACAGTCA
AACCTGTCAGCCTTTCGGTACACTGGGTGCATGACGGTAGTTCCTCCTGGTCCCAAATCCTTACAGCCAG
CCGGCACATGATAGCGGCAAGTATCTCAGGGCCCATCTTGAACAGCTCTGCCACCAGCACATCGCTGCCA
GGACACTTGTGACACATCTGATAGCTGTCTGATGGTACTGAAAACTTTGTCCAAGAATGGCGGGAGCACT
TTGTCCCCTTTTATGCTGTCTGCTGTAGTGCTGTTCTGCTCTGTGACCTGCGCTTGACTTGGTAACTCGT
ATATCTCCTCCGTTTAGGTGTCTGTCGAAACAGTGCTTGCACCTGTAGATCACCTCTTGCTCATGTTGGA
AATGTAAATGCAACGGTTGCGCGCCCAAAAGCTGACTGACCGTTACCAATAGCATTCGGGAAGCCTGCGG
TAAGGACACAAGCGTTGGAAGTGTACGATTCGATTTATACCTAATCCCTGCGATTCCACCGCTTCCGTTT
TTTTTTTTACTAATTAATTTGGCCTGGTTAGAGTCCCGATGGGGCGGTCCGGTGGCTGAGGCGATAACGG
CGCCGGTCTTCACACGGCAGAACCGGGGTTCATATCCCGTCCAGATCGCCTCCCCGTACGCGGGGCTGAC
TACTTTGCTATGGGTGAAAACCAAGTCACAGGAAGCCAGAAATGGCAGGCCTAGACCTCTCGAGGTTGTA
ATAGTGCCAAGGAAGAAGAAGAAGAAGAAGACTCCCGGTAACCGCACCACCAGCGGCCCTGCTAACAATC
ACTGATTTACGCAGGGGTGATGTACAGATAGGTGACCGCACCTTCGAAGTCGTCCAAAACTTCACCTATC
TGGGGTCAAAAGTCAGCACCGACAACAACATTGATGTTGAGTTACGCATAAGGGTGCTGGCTGCCAACCA
ACCGGTCATACTTCAGCCTGAGGAAACTTCTCCACTCTAAATACCTGTCGCGACGCGACGAAGCTGGGAC
TGTACAGAACATTTATAGTCCCAGTACTCACATATGCCTCCGAGACATGGACTCTGTCCAAGACTGACGA
AGCCCTCTTGACTGCATTCGAGAGGAAGATGCGCAGAAGGATTTTTGGCCCCGTGTGTGTGGAAGGACAA
TGGAGGAGCCGCTACAATGACGAGCTCTACGAGCTGTACGATGGCCTCACCCTCGTGCAGCGCATTAGAC
TCGCCAGCTACCGGTGGGCTGGTCACGTCATGAGAATGATACCGGACGACCCATTTCGTAAAGGTGCTTT
TAGGCCGTCCACACGGACAGAGGAGGCGTGGTAGGCCCAAATTGAGATGGAGTGCTGGCGTTGATGCGCC
CGCCAGAACGGTCGGGATAACGGATAACGGCAGACGACGGCGCTAAACCGTGAGCGCTATCGACGATTGT
TGCAGCAGGCCAAGACCGAAAAGTGGTTGTAGCGCCTGATAAGTAAGTAAGTAAGAGTCCCGGTAAACTA
TAGAGTGTAAGCCGGAAAGGTTTTCCTCCATGTTTGCAGTTGTTTGGCTCTATATTGTATAAGTTGACTT
TTATATACGCGATATACGACTAAGTTAAAATGGATGCCTTCACGCCCTGGCCACGCACGTCTTCTGACAT
CCTTCACTTGCTGAACAGCCCGCCCTATCTGCGGGTGCAAGGTCCAACCCGGATTTGATTCCGGTCACTT
CATATTAGCTAACGCTCTACCCCGTTATTCTATTTCTGAAGGGTTCAAAGTTAGGGCAACTCTCCAATTG
TCTGATGTCCACTGTGAGCCAATATCTGCGGACAAGCATCCAACACACACTTTGAAAATGATATCCGCGA
AGCAAAGCAAGCTGGCAGAAACAAGGCCGATGAGATATTTCATCGAACAAATACTTTCAAATCCAAGTCA
CCGGGTGGTTGTAGTTGTCGAAGTTTGAAAGATTACAACACCATAAACGTCTCGCTTTCCACGACATATC
TAAAGTGTCTATATGTTAGATTGTAATTTAAAATATCTCAACTAGAAAACATCTATCCTCTTTCCCCCTA
TTTTCAGCCCAAGGCGTCAAGGATCACTGTGACGCGGCAGCAATACTGTTGCAGTGCTTCTACAAGAACA
ATCCGATGTTTGTTTTCCCGTAGTGTTTCGGTAGTGCCGTGCATTGAGCCAATAAACAGAACACCATTGA
A
>AsteOBP28
AAGTCAAAACACCATCCGACCGTTTGTGAGACGCTGGTGTGGTCGCTGTCTTGCAATTAAATTCGTGTAG
CGAGTCGGAGAAAAGAAGTTTCCCCAGTCGGTCCTTTAAGTCATTCTTTTCATCTGCATTACGTGCATTA
GTTTGGCAGGTTTGGATCGTTGTGCGAACCGTGCCGCAGCAACGCAGCTGCAACTGCAGGGCCACATTTA
ATATCCCGCGCCACTCCAAGCAAGGTACTCGGGGTAAAAGTTTTAACAGTTTCCCGTTTTAATTATTGAT
AACCGTGCCGTGCTTTTTCGTGTCGCAATTGTCCCACGCGGTCTGTGCAAACTACGTGCGCTACACGCCA
CCTCTAGCACGCAGCATGGCGGGCCCGTTTAATTCCAGCAGTCGAACGCTGATGGCACTGCTGCTGTTCC
AAGGTGCAGCACTCGTCGTGCGTTCCGACGAACCGAAACGTGATGCAAACGTAAGTTAACGTCTAGATCG
TGTTGATCGGGTTCTGTACACCGTGTCTTTGTGCAGTATCCACCGCCGGAATTGCTCGAGAAGATGAAAC
CGATGCACGATGCCTGCGTGGCCGAGACGGGTGTGTCCGAAGGTAAGGTACAGTACGCTTACACACAACC
TCACCATTTTCATGTCCATGCCCTCCGTCTACCTGCAGATGCCATCCGGCGGTTTAGCGATCAGGACATT
CACGAGGACGACAAGCTAAAGTGCTACATGAACTGTCTGTTCCATCAGGCGGGCGTGGTGAATGACAAGG
GCGAGTTTCATTATGTGAAAATTCAAGACTTTCTGCCCGAATCGATGCACCTCATCACGCTGAACTGGTT
CAAGCGGTGCCTGTATCCGGAGGGCGAAACAGCCTGCGATAAGGCGTTCTGGCTCAACAAGTGCTGGAAA
ACGAAGGATCCGGTGCACTACTTCCTACCCTAGGGTGTCGTGGAATCGAACGATGCGTTGGGACTTGTTT
CGAGGTATTTTCAAATAAATTGCAACTTTATTCCTATTCGTCTAGGTCTCAGTCTACATTTCAATAGCTA
AGAACTCAGGGTAATAAGTTTTTTTCTAACCATGAGTGTTGTTGGACTGTATCTTCCGGTTCCTACTTGA
TCACAGAAGATAATGTAAAGGATGCATTAGCATCTTGATCATACCTCAAGATTCGTAAGAATTCATCGCG
TAAGGCGTTTTAATCAGGAATAGGGAAATATTCTCTAGTTATAGCATGATCGGACTGCTTCCAGTACCCT
AGCTGAAATCTGAGCACAAATGCTGTGCTGTCGATTCAAATCTTTGGCGCAGGATTTGGAATCATTTTAA
GGGTACGATAGCATATTTAAGTATCGCTCATTGGATCATTGGATCTTGGAGCCACCTGGTGATATTTCCT
AATCAAGATCGATATACCATGATGCCTTGATAAGGAATTCAAATATTTGTAATGTAACGGAAAGGGGTCT
TAGACACATCGCTTTCCTCTGATGAATTAATTGCTTTATTAATTTGATTAACGATTTGACGATCGTATAT
TATATTCATTGAAGTGTAGTAACGAATTAATTTTCTGTCGTAATATTCCAGCAAACGATACTTCCGAACT
AAATCTTAATATTTTCCATCCAGATCCATCAACCGGACCTTCAGTCCAGGCAGTAAAGAGCTCCATTTCG
CTTTAGTTAAAAGAGGGCCCCACATAAAACAACAATGGAATCGAATGGTGTTATCGGGTTCCCGAGGGCT
GCCCATTCGGTGGAGTTCAGCGTCCAACAATTTCCGGCATCCGTATGATTAGAGAAAGCAATCTCCTTTC
CACACAACCAGCAGTCCAGGCAGCTTAGGACGCTGTCGTTTTTTTTTTCTTTGGCCGTAATCTTCAGGCG
GCCCGCGGGCAATGAGTAAGAAATTAAAACTTATTATCAGCGCCTAATTACGCCTCTCACGATTCTTCGC
CTCCTCTGCTGGTGCTGTAGCGTTGAGTTGAAGTACGACGCTTCTTCCGGCATCCACCTCCATCCACAGG
ACGAACCGGTGAGAACGATGCAAAAATTTGGAATATCATTAATCAAAGTTTCGACCAACGGCGAAAGAAT
ATGGCTCCATGGGCAATTAAAGCAACAAAAAGAAACCAAAAAAAAAGGTAGTAACAAGCAAGGGAAAATG
TGCGAGCGAGCAACACCCTGGCCAAGTGCAGCAAGAAACGAAAAACACTGTAAAACTTCCTTGGCTGATA
AAGTATCGCCGTAATCAAGCAAATTAAAATGTAAATGAAGAGTACCGCGCGGTACAAGTTTTACGCAGCT
TCTTGCCGTCCCTGTGGCGGCGGCGATGGGCCACAACTGCAATCGCACATCCATTTGACTAATTAAAAAC
AAAACAAAACAAAAATGGCAACAACACCCTTCGCACGCTGGGGCCCGATTGTGCTGCACCCGGGTGCAGT
GGTACAGTTCGCAAGTGCATAGCAAAACACAAAGCAACAATAAAATCAGCGCACAATTCAAAGGACAGTA
CGTACGCGTCCCTCATTACCTGAGTTCTGGGTGGGTAAAATGGATAAAAAAACGAAAGCAGCAGCAGATT
TTGCATTCAAATCACAACTCGTGGACAAGGGGAGCTCATGGTTTTAGTGTAATGCGCATTGCATAGCTTT
TGGCGTTTAAAATTTAATTTGCAGCACTGCGAAGTATTCATTGGACGCAATAGCTAATTTATGTTTTAAT
TTTAATTATTAAATGATTAAAAATGAGATAAGACACTCGAAAAGGCCCCTTCTGACGAAATTTGCTCATC
ACTATATGCTAGTCGCCTAAATGTATGCAAAGCGCAACACATGTTGCAAAGGCTGCACAGTACCTTTTCT
GTGGGCTCAACAATAGTTGAATAAAGTGAAGGAAAATGTAGCTAAAGTT
>AsteOBP29
ACGATAAATCTTCGTTCCAGCATCAGTCATCTACAAGCAATCGTCTGATAAGCTCGAGCTTCCTAAGTCC
CGAGGAATTGAAGTCCTACCTCCACTCTCCACCATGAAGACCTTCGTCGCTATTGCTGTCGTTGCCCTGA
TCGCTGGCACTTTCGTAAGTAGCTCACTGACCGCGGAGAACTTCAGAGAATAGCTTCAAATCGGATTTCT
TGTTTCTTGGTAGGCCCTCACGATTGACCAGAAAAAGAAGGCGGAAGGATACGCGGCCGAATGCGTCAAG
TCGTCCGGTGTCCCGCCGGAGACGGCGGCCAAGCTGAAGGGTGGCGATTTCGCCGGTGCCGACGACAAGA
CCAAGTGCTTCGCCAAGTGCTTCCTGGAGAAGGCCGGCTTCATGACGGACAAGGGCGAGATCGATGAGAA
GACGGTCATCGAGAAGCTGTCGGTCGACCACGACCGGGCGAAGGTGGAGGGACTGGTGAAGAAGTGCAAC
CACAAGGAGGCCAACCCGTGCGAGACGGCCTTCAAGGCGTACCAGTGCATCTACGCCGCCAAGGGTGCTG
TCGTCTAAGATCGTCCGCCGAGCGATGGATCTCTCCTTTGGGACACAATTTGTTTTGGTTGCTAAAATTT
TGTTAATAAATTATTTATTAAAAGCTCCTCCTTTTTTGTGATAACTTAA
>AsteOBP30
GTTGGAATGGATCGATCGACACGTTCCTACCGAGTCGCGTAGTGTATAAAAGATTACATTTTACCGCTGG
ATGGTGTATAGTTTGCGCTCGAAGCTAATACGATGAAGTTCTGCATTGCTCTAGTGGCCGTCTGTCTCTC
GGTGATGGTCAGCGTGAAGGTAAAAACCGATCGTTCGTGGAGGGTTTCCCCGACACACAGACTCATTTTT
CCCGTGCTCGTTTTTTAGGCTGACCAGGGCGAGGAGATGGAGCAGGCGAAGGAAATGCTGCGAGGATTGG
CGGCCGAGTGTAAAACTAAGGAAGGCGCTACGGATGACGATGTGGAAGGGTTCGTGAATGATAAGATGCC
CGAATCGCGCACCCAAAAATGTTTGGCCGGTTGTATGCAGGAACAGTTCGGTATCTCGAACGGGAAAGCG
TTCCAGGAGGATGGGTTCATCGAGATCGCAAAGATGCTGATGAAGGGTGACGAGAGCAAGATCGAGCTGG
CGAAGGAGATCGCCGCGGACTGTAAGGAGGTGGCGCACGACGACCGGTGCGAGCTGGCGGTGGAGATTAT
GAAGTGTTTGAAGGAGTCGGCCGAAAAGCATGGCATTGACCTTAAACACTAAGGCACGATCACACCGATG
AACAATAAACGATGGCTACTGAAGAGGAATGCTAGGTTAGTAACGTACAAGCGATCGACGCCTTGCGGGC
AGATGCACCCGTACAAATACAAATAGCTCTATTCGTA
>AsteOBP31
CTTCAGTTTGACTTGTGAACGTCCAAAAGTCTCAAATCCTTCACCACAATGAAAGCCATCGCTTGTCTAG
TGTTTGCCAGTGCTATCGTTGCCTGTGCCATGGTAAGTTGAACTTCCAGCAATCCTCCTGATGTTGGTCC
GTTCGTCCACTGATGTAGGGAGCTCACCATTGCAGGCCGCCATCACCGAGGAGCAGCGTGATGCCGCTCG
TCAGCTGGCGGGCAAGTGTATGCAGCAGACCGGTGCCTCGGAAGATGACGTGAACCGGCTACGGTCGGGC
GACACTGAGAACGCCGATCGTAACACGCGCTGCTTCGTGCAGTGCTTCTTCCAGGGTGCCGGATTCGTTG
ATCAGGACGGTAACGTGCAGACGGAGGAGCTGACCCAGAAGCTGGCCAGCGAGTACGGTCAGGAGAAGGC
CGACGAGTTGGTCGCTCGCTGTCGCAACAATGCTGGACCGGATGCTTGCGAGCGTTCGTTCCGTCTGCTG
CAGTGCTACATGGAGAACCGCGCTACGCTGATGTTCTAAAGGTGAAGTCTTCCGGAATTGCGACCCCAAA
CTGACCATCAAATCCCACGAATGTGTCCAAAACCTATAACTTGCTCTGGATAACTATAGATCTCTCTTCT
GATCTCCCGAAAAAAAAGACAATCCAATAAAACGAAATCTTGCACCATGAA
>AsteOBP32
TAGCACCCTCCAACAGCAGCTCACCATGAAACAACGCACCGTTGCCGTTCCTCTGTACGCGTTGCTGCTG
CTGCTCACCCTGCAGGTGGCCACCATGCCGGAAGGTGCGCACGGTTGCAGCATGATGAACAACGACAACA
CCGAACAGCGGGGTGCCCAGCTGGCCGATTCGGCCACCGCCAAAAAGATGCCCGAAATCACCATGCAGGA
GGCGGTGGCCCAGTGCAACCGTACCTTCGTCATCCAGCCCGACTACCTGGCCGAGCTGAACGAAACCGGA
AGCTTCCCGGACGAAACCGACCGGATACCGTTGGTGAGTGCGCCAGGCGGCAGCGGTTGGGGGTTTTGTG
CGGGGGAAAAGAAAATCGATTTTCAATCTGCCATTTTCCGCAGTGCTTTATCCGGTGCTATTTGCAAACA
CTCGGCATACTGACGGAGGACGACAAGGTTAATAAGGAGACGGCGCTCGCACTGAATTGGGCCACCTCCA
GCGAAACGGTCGATGAGTGTCTGGACGAGATGAGTAGGTTTTTGCCTCATTTCCATTTCGGACAAAAAAA
AAAGGTGTTTTCATTGTTTGGTTCTCTCTCCCAACCGGCAGCTGGATCCGGCTGCGAGAAGGCATACCTC
TTTACGCGCTGCATCATGACCCGGGCACTGGTGGATGGAAAGAGCAAGGATAATAAGTAAAGTCGCCGAT
GTGATTCCGAATTCCCGAAACCGGCCGATACGTACCTTACCGTGACAGACGTGTACATAAGCGCTAGCAG
CTAACGGAGCACACAATAAACTGCACACATTTTAAAGCATCCTGAA
>AsteOBP33
GCGTATTAGTTACACGATCGCATAAACGGCGGAAAGCTGCCCCGGGACGCCATTTACAACGAAAAAAAAA
CGCGCCGTTCCTGGGCCAGTTTACGTGTGTGAGAGTGTGTCTGTGCCGTACGGAAAGAGTGGGAAAAAGC
GATAAATATTATAACCATACGCTTTTTACCTCGCTTCTGCACCACGGAAAGAAGAGAAAGTTTGTCCCGG
ACGCTGCCGAAGGAAAAGCTGTTGCTTCGTGTTGTTTTCCTTCACTGCCTACAACGATAACTGCTGTGTG
TGTGCGCGTGTTTTTTTATTGTTTACTCAGTGCGAAAAAGGGATAAAAAAGCGTTAAAAGTATCGCTGGG
CAAGAAGCACACGCATACCGCACCGGCAATGTCGGGGAAAGCGCGTAGCCGGGAAAGGATTTCCCCATTC
CGGCGGAGGTGTTTGTGGATTGGCAGCCTGTTGCTGTTGGGAACGGTGCGAGGCCCAACGCCGACCGAAG
GGGTAATAATTTTCTTCCCATTCCATCCATCGGAGCTCGCTTTTCCAATCGGGGCGAAAAATCACACACT
CAATCTCTAGACACCATTTAACGGCCTCTCTCGATGTGGCTGTGGCGGTGCGATACTTTGCAGCGTTGGT
TCATAATCACAGCGCTAAACAAATTTGCTACTGCGAATTCTATATTGTTTTAAAAGGGAAGATTTATAAC
CATTTCACCCCTTTTTTACTTTACTGAAACTTTTGCCCACTTCCTAGAAAGCAACGGTGGAGCAGATGAT
GAAGTCGGGCGAAATGATACGGTCCGTTTGCTTGGGCAAGACGAAAGTTTCCGAGGAGCTGGCGAACGGA
TTGCGCGACTCCAAGTTCGTGGACGTTAAGGAGCTTAAGTGTTACGTGAACTGCGTGATGGAAATGATGC
AAACGGTACGGTCCGGACCAGCGCCAGTACCTACGGGTATGGGGATCCCTTGTTGCTGATGCACCCGTTC
TACGTTCTTTTGCAGATGAAGAAAGGGAAGCTTAACTATGACGCGTCGGTGAAACAGATCGACACCATCA
TGCCGGACGAGCTGGCGGGACCGATGCGGGCCGCGCTTGACATCTGCCGGAATGTGGCCGACGGTATCAA
GAACAATTGCGATGCAGCATACGCGATGCTTCAGTGCCTTTCGAAGAACAATCCTAAATTTATTTTCCCA
TAGGTGGAAAGGGTGGGAACTTGGTCGCGGTCGTGCGGGATGGGTTGTACGTGGGTAGGAGCATTAATTT
TAAGGTAAATTTGTAAACATTATGGAGTCCTGTCCGTCGGTTGTCCTATTTGTTAGTTTATAAATCTCTT
CCATAAGCAGTTAATTAAAAACAGTTTATTACCTTATATTAATTGGAGAAGAATTGTGCTGAGGGCTCTT
AATGTTTGCTGTAACTGTTATGACCATGGTTTTCGAATTACCTCATCTAACCATTATGAGATAGATTCTC
GGAAGCCCTTCATATTGCAAAGTGAGTCATGATAGCATAACAATGAAGGTAAAATAATGCGGCTCAAAGG
GCGCTTCTGAAATGGTGGCCAATTCTAGAAGGATTCTCAGAATGACCCTGACCAAAGTCGCGTGTCAGGT
GAATGGTGACGGCCAGCTATCATACTCTCGTGCTACAAGCAAGGTTCTACACCGGTTCTAGGGAGTAACC
GTCATTTGGAATTCTGGGATTCGGAACCGCATGAACCCTTCGTCAACTCTGATTGTAGGATGCATTGGTT
ACATAGTAAGCTTGGCGATGATAACTAAAATTCAAAATCTGATGTATGAAACTCTCACGTTTTTACTACT
AAGTGACACAATGATTCTGTTTTTTTTTTTTTTTATTCATGAAGAACGGCCTGGCCGTATTGCTGATGAT
TCTGTTTTAAA
>AsteOBP34
TCTATTAAAATTCCATTACCCAACAATGTGCTTCTGGGTGTAGGCTCTCGTATAAATAACTCCCGTCCAC
GGTGGTTGGATCATTCCCAGCAACGGAGCAGCATCAGTTTCCAACAGCAAACACGTTCCCCACCAGAACA
AGTCATCAATACAATAATGAATCCCATTTACGGAAAAGTTTTCCTGGTCGTGTGCAGCACCCTGCTGGCT
AGTGTGGCCGGTGCTCCCAACACTTGCGGCAAGCTGGATCTGAAGACGGACCCGTTCACCTGCTGCACCA
TCCCGAAGCTGCTGGACGTGTCGATCGTGAGCAGCTGCTTCGAGAAGTTCCCCATCGATAAGGATGCTGC
GGACAAGGGAACCGGCGGCATGCCCAAGACGGAGGTGAGTGACCTTCTTTGTGTTTGTGGTGCTGGGGCT
GCTCGTAAAGCTCGCAACGACTAATCGCTCCCGTTCACAGTGCATGTCCGAGTGTATCCTGAACAGCACC
GGCATCTACAACAATCGTGGCGATCTCAACGAGAAGAAGCTGAACAGCGTGTTCACTGACAGCCTGCCGC
AGAACAGCCCGTGGTTGAGCGTGGTCCGCAAGGCAATCAAGGAATGCTCGGCGAAGGCTACCAAGAAGGA
CAAGGAGTTCGTGAAGGCCGTTGCTGACCAGAAGAAAGCCGCCGGCAAGGGAGCTACGGTGTGCAATCCG
GAGGCAAGCTTCCTGGTCGACTGCATCCACACCACGGTGTTCAGCGAATGTCCAGTTAACCTGCGCTCGA
CCACCACGGAGTGTGACGCCATCTGGAAGTTCCTGAAGAACTGCCCATTCAGCGCCCTGCGTCAGTAAGT
CGGCGAAAACACTGCTCCAGCACGTTGTTCGGTTGACACAAACTTGGGTGATGGGTTCTAATGCAATGCG
GCTCTGCTCTGCTTGTTGCCGCTCAGCACCAGCAGAGGGAAACGAAACAAACGGTCAGAAATAAAGACTT
GAAACACTTGAAAACGTAAA
>AsteOBP35
GAATAGTATCAACATTTTATCTGTCTAATTGAAGACTTAAATGTGACACTAATAATAGATACTGTATGGT
AACTGCTTAATCAAAAAAGGTGTTAATAGTACAGTTTGCGTCGTTGATGACATCCCGAGAAGGCTAATGC
TTAAAGATGTTTTCATTTACATTAGAGCTATGCGCTGGCTTCACGTCGAACCGTATAAAAGCTCAGGACG
ATGCTGAGATAATTTCAAACATCTATCCAATTAACGACATATCGCATCATGGGGAACAAAAGCATCATCA
CGATCGTTACACTGAGTCTCGTTGTCGGTTACTGTTCAGTGTTTGCGGATAATCCCTGCCTGAAAGGACC
TCCAGTTCCAAAGGTAAGAGCGTCACATTGCTTTACATCGTAAGCAGCGCCTGCTAACGTTTCCGACTCG
TCGACTCCCATCTCAGAATGCGGCCGAATGTTGCGTCACCCCATCTCTCGTAGAACCGAGCGCCTTCATG
GCTTGTCATTCGAAGTGGATCGGTCAAACCAAGCGCCAGATGGCGCTGGAGGGCATTCCACGTGGTTGCG
TAAGTTAACCGAATGGAATACTCCCTTTTGAATTCCCTTTTTGAGCCATATCCCCTTCTCTCCGATCACT
CAGTGCGTAGCGGAGTGTGTAATGAACTCAACGAATCTCTACTCCAACGGTAAAATCGATCGTGAGGCAC
TGACCAAGCTGTACCAGAGTTCTACCAAAACGATGGCTCCCGAATGGAACCAGATTACGCTCGATGCGAT
CGACGGTTGTTTCAAGATGGCGGACTCGATGAAGGATGAAATTGAGGCCGGTGCGCAGTTAACGCCAGCG
TTTGAAGGTGAACAGATCTGCCACCCGATCTCGGGTACCATATTGGCCTGCATGGGTATGACACTGTTTG
CCGAGTGTCCTGCTAAGCTGTTCACCGTCAACGATGATTGCAACAAGCTGAAGACGTACCACAGCAAGTG
TCCATTTTTGTAAGCGATTGATGAACGTTGGCGAAGGAAGAATCTGATATACTTATACAAAAAAACCTTA
ATAAAAATTGCACCTATCGCACTATGGCAAACTGTAAA
>AsteOBP36
CAATTCCCAAACATGGATCGGTTCATTTCGCTTGTTGGTGTGGCGCTTCTTGTGGTGGTAAGTAGTGGAC
AGTGCGCTAAGAGTTGCGGATTACCGTCACAATCCCGTACTTCCATCTGCAGACGGTGGAGCAAACGATG
GGACATCCCAGGAATGATCCGCTCGGGTGTCACAACGGTACGAAGGCTACCGTGGATGAGTGCTGCAGCA
TCCCGGTACTAGCCGATAAGGCCATCATTGAGAAATGCAAATCCGAACATCCCTTCAAAGTGCCCAAGAA
AGATTCGGACAAGCATGGCCATCATCCAGGATCGGTAAGACAGGCGATCGAGAGTGTGACCAAGATTAAC
CTGTGCCTGTTCCCATTTTAGTGTATCGCTGAGTGTGTTATGAAGGGGATGAGCGCTCTGAAGGATGGAG
AGATCGATACGGCAGCGTTCAAGAAAGCCGTTGCTCCAGTCGTGAAGGCGAACCCTGCCTATGCGAAGCT
GATCGACGATGCGATTAAAACGTGCGCCGAACGTGCGAACATGGACACCGGATTTACTATGACCCGGAAC
AGCAAGGATTGCAAACCGGAGCCGAAACATTTCATCAACTGCGTGTATGGGACACTGTTTGAGGTAAATG
GGTAGATTTCGGCGTGCGCTATTGTGGCCATACTTAACTAAGCTCCCGTTTGATCCCGTTTTTAGCAATG
CCCAACGAATTTCTGGACGCAGAAGGACGAATGTACCGCGTTGAAGGACAAGATCAAGAAGGGCTGTCCG
TACTTTGCCCTGCGCAAGCGTCACGGTCGTCAGATGCGACCAACCTAATTCCGATTGATCACATGGAGTG
AGAACGCAAAATTGTTAACATTGCAGCACGCTAAACAGTTGATGAACGAAAAATACGATAAGCAATAAAA
GGAAAGCAAGCAAGTACGAGTTCTGCTCGCGCTTAGCACAACACAATGGC
>AsteOBP37
ATTGGACTTCAGCAGGAAGCATCATGCATTCATCTGCTGCCCTTGGTCGTGTATTTTCTCTGGTGATCAT
TGCATCTATTCAGGTTATAAGTGATTGTTTTGATTAAAGTGTGTAAAAATGCATTGTTCGACTAAAATTT
TTTTCTTCTCTCGGTCAGGTCATCGCTATCGTAGACTTCAATATCGATAATAATCCCGTAAGTGATAAGT
TTAAATTATTTGCTGAATATTTTCGATTTTCTCTTAACATTTGGTTATTGTTTTCGCTAAAAGTAAACAA
GAGTTCCAGATTTATCATAAAAAAGAGTTAAAAATGTTACTCAAACAAAAACGCTTCTATATTACGAGTA
ACGCCGTAGGTAACGCGAAAGCGTTATACGATCATGCACCTGAAAGTATGCAATTAAATTTTAAATTTTA
CTTTAATCGCAAACAGCGAGCATGAGATTTTTATTTTAACAAATTAGAAAGTTGTTTTTGCTCAATCTGC
ATGCCCGTGCTTCCAGAAATCCGACGCTCAAGTGTGCTGCATGATCGAACATTCCTTTCCACAGGAACCG
TTCCTCGAGTGCTACGAGCGGCATAAAACTCCCAGCATGAACAACGAAACGATCATGGTACGATCACTCT
TCCCAATATTCTACAGTTTAAATCAAACACTTGCTTCCTTCCAGTGCATTCACCAGTGTTACTACGAGGC
GATCGGATTTTTTTCCAAAGACGTGCAGATTCAATCGGACAAATATCTCACCTACAAGGATAGCCTTGAT
TCGGAGGAGCGTCAAACATCATTTACCTTCGCACTGAAAGCTTGTGCCCAAATTGCGCTCGATATTATTA
AACATTTTGCGAAGGTGGCGAAGAAACCACGGTGCAGCCCAATCCCTTACCTATTCAACCGGTGCCTGAT
GGAGGTTGACATCGTGAACTGTCCAAGTGATCGGTGGATTGATTGTTAGTCACACCTTGACTTCAACAAC
CGATTTGAAATTATTCTTTTTTTTTTTGTTCCGATTCTCCCTCTTCCAGCGAATCTGTGCGATCTACTCG
TGGTAAAACTGACCACAAAGTACGGGAAGGGCATACAGATGAAATCGGGAACAAACGCAACGTCGCAGAC
CGATAAAAACGCACCAGCGAGACAGCCCAAAAGTGGCACGCGAGAATAACAAACTAAATAAATTGGGGCC
GTAGCAAAAC
>AsteOBP38
GCCACACAGACTCAACCGAAGGTGTATTATTGAGGTGACCACTGAACGGTGAGCTTTAACATTCACCAAG
TGAGCCGTTGCTGCGATGGGTTCGATCAAGTGTTGTGTGGTCCTTTACGCTCTTCTTGGAAGCAGTATGG
TGAGAAAGAAATCGATCTTTGTTGGAAGAGTTAGGCTTTAATTGCTTCCCTTCTTAGCTACTCGTTACAG
CCGACCCGGACTGTGAGAATCTGAAGGACAGGGTAAGATTTAATTTGAGCTATATTTTTCACTTTTCACA
TCACCTGCTTTCATTGCTACGTTGAAAAACATAGCGAGAAGAAATGGACCAGTGCTGTGAGGTCGGAAAA
ATCATCCCCTTCGGTGATGCGGATGAATGTGCTTCCGCCACAGATGAAGCCTCCGAACCTCGCGATAAGA
TGGCGGTAAGATGAGACATTCAATACAGAGCAAAACTCGAACGAAAGAGCTTTAATGTCATTTAATTGTT
TTCGCTCACCCCCCGGAAAGTGTACGGTCGAGTGTAAGCTCAAGTCACTGGGCGTGTTGAACGATGAAGG
AATCGTGCTGGAAAAGGCGCTCGAATACGCCGATCGAGTGGAGGGCGATTGGAAGGATACGGCCAAAGCT
ATCGTCAATACGTGCATCGAAAGGGCAACGACAGTGAAAAATAAGATGGCAGAACATGGCCACACTATGA
AATGTTCACCGATCGGGGGATTTTTCGCCATGTGCCTCATGAAAGAATCGTTCTTCCAGTGTCCGGCCGA
CAAGTGGCAGAACAGTGAGTTCGGTGCGTGGAGATTGGATTTGATCGCAGTGCTAATGGTTGCTTTTCTG
TTTAATCTTTTTCTATTCTAAACAGCATCCTTCTGCAACAAGATTAAGAGCGGTGAATGCTTCCCAAAAC
GTGATTAGGAGTAGCTTGAGTGAGAAGAAAAATCAAATCGAGTTCAACGGAGCCAAAAATGTGGAATAAA
AAATTCAAATAAATTCA
>AsteOBP39
CATTGTGCGACCGAAGTGCGTGCCTTGTAGATCATGTCAAGCAGCGTCTCTGTTTTGCTGAGCAGCTTAC
TATTGATGGTCTGTCGCCAAACAAACGCAGTCGAATGTATCGATATGGAAGTGTATGTAAGTAGTTGCTT
TCTGGTGGCCAACGGGATGGCGACTGCAGTACTACCCATCTACTTACAGTCGAACGAAGTATTCAGCTGC
TGCAGGTACGAACCGTTCTGCAATAGAGAGGCGAGCGACAAGTGTAGCAGCGAGCTAAACCCCCAGCTGC
CAACCGGCTCACCCGATTACACAGTGGTAAGCAATCTGAGGGAGTCTATGGGTAGGTATAGGAAAAAATA
AATAAATCAACTTAAACCGCACCACTTCTCCTCCAGTGCTATGTGGAGTGCGTTCACCGTGCGATGGGCT
ACATATCGGACGATGGTGCAGTGGAGGTGGCAAAGTATGTACAGTTCCTGGAGCGGTACGATAAGGGCTA
TCAAATGGTGGTCGGGAGCGCCGTTAAATATTGCGCCAGCATTCAGGACGACATTCGGCGCGATGTGGAG
TTAATGGAGACGAAATGCAATGCGTTTGCGCTGCTGTTTCACGTGTGCGTTGCTCAGCTGACGTTGAAAA
GCTGCCCGGCTGATCGGTGGCTGAAGGGCGAGATCTGTGACAAGGTTAAGATGGGCATTACGCCCTGTAA
CTAATTGGCTGTGGATTTAACAGTTTGCGTCAATTCAATCTCAAATTTGTAACACAAACTAGTGAATAAA
GTAAAATTGACTTTGCATTGGCA
>AsteOBP40
TATCTTGAACTAGATATAACTTGATTGGAACTAAGTACTGTTCATTAACATTACAATACTTGTCGTGAAT
CCTTGAAGTATAGTAAACTATGTCTTTTTAGAAGTAACAGGTCTTACGAAATTGCATCACTTGATCACTT
TGGGATACATAACCTTACCTAACTCTTTGTCCAAAGCACAGCTCACTGTGCCACGGGAGAGAAAGTGCAT
TCAATTGCATCCGGCTTTTAACGCTCCACAGGAATCCACTCACCTTCCCAAAACTATCAGAAACCCCGTT
CCTTCGCTTTAAAATACACTTCCTCTCGCTTATCTTAACATCAAACCCCATTCGGATGGCCAATCATTTA
CAAATGACCACCACCACGAACCCAAAAACCCCAACGCTTTCCAAATCGTTCCTCTACGTGCCCTCGTGCA
CCGTTTTCGGAGACGAACGCCACCACGTACGAATTGACCACACGTACACGGGGGAACTACGGCAATTCCC
GAGAATCAACTAACCTGACGGTTTGGATGACGATCGTGACCTCTCTCGCCCATCCAACGGCGGGAAGGTC
ATAGCAAAGATGCATGAACGTGATCTTCAACCTGACAATGGTGTCAACGTGTCGCCGATCGGTATATAAA
GCTGGTTCGGCAGCTAAACTGGGACAAGTCGAACAAGTGAGACTCTATCCAGAATGTGCTCCAAACGTAC
CGGTTGCGTCGGGTTGCTGTGGCTGGCGTGTGTGATGCTGGGTGTTGAAGCGAACGCCACCTCCAATTGC
ACCGTCACAACCTTTGACGATGCACTGCAGGAATGTGCCATCCAGCTCGGTATACCACAGGAAAGACTGG
AGAAGGAGTACAAGCTGCTGCTCTATCCAGCCGATCGGGATAGTATGTGTTTGGTGAGATGTATAGGAAT
CCTGTTGCGCTTTTGGAATGATACGACCGGACTGAGGGAGGCTACGATCCGCCAGTACTATCAACCTGCA
CCGGAGGATCTTTGCTACCAGAACCGAACGCAGCTGTGTTTGGATGCATTGGAACCGACCGTGACGGACG
TTTGTGAGCGGGCGCATCGATCATTCCTTTGCTACCATCAACAGTATGGCTTTCTGAAGCGAGAAGATCG
CTACATTCCCAAGACAGCGCTCGAGATGAAACAGATCCAGCAGGATTGTTTGGATGTGTTTGGTTTGTCG
CCGAGACGGTTGGACCAGTACCAGGATGGCCATTTTCCGGACGATCCTGAAACGCAATGTTTCGTCAGGT
GCGTTGGACTGAAGACGGGACTCTACAGTGATCGGGATGGACCGAATGTGGAGCGGTTGTACATCCAGTG
TGACTCGTGTGCTGATGAGGCGGTGTTCCGGGAGCGTGCCAACGAATGTGTTGCGGCTCAGCGACGACAC
AAGCTGAGCAAGTGTACGGCAGCCTACAGGACACTTTATCAATGTTTCCGAGACGATCAACTTGATCTGT
ATGCGAGCATTACGACTACAGCGGCTCCTACTTCTAAGGGCTATAGAACCACGACTACATCGAAAAGTCC
TCCGAATGTGATTCCGGCACTCTCCGTGAGGGAAACTGGAGAGCCACAGTATCATCTGGTGCCGTCGCAG
TTTGAGATCATTCTCAAGAGTCTTTACAACCGAAATTATTAACCTTTTCTTTGGGGTGATCCTCAGAAAA
GTCTTTTAAAAACTATTTAAAATTATTTATTATAGATAAAACACACTTTTTTTAAATAAAAAGCTCACTT
CATGGGAAGATCGTGTCCTAAAAAAATAGTTGAAAAAGACTGAGAATATTTCAACAA
>AsteOBP41
TTGCCCATTTAAAATAAGGTTGCAATTGAAGGAAAATTGTGCGAGTCTCTTTTCGCAAGTAAAGCGGAAG
GAAATGATGTTGAAAAGCATGTTGATTTCCCCTCGAAAAAAGGTCATCCACGACGAGAGTTGACGTGCTA
ATTGCTGGCCAATTTTTTCGTCAACTGCAGACATGTTGACAGGGGTGTGCATGTGCACCTTTTAATTAGT
GTTTTAATCATTGCTTGATCGCGTCCCTTCTCTAAAACGGAATGAAACGGAATGAATGTGTATGAATGAA
TATAAGCAACTATGGATGTAGGCAATGACACTCTAGGTACTCCTCGGCTTGAATGGTGCACGGACCCATG
TCGACGATATTCACCTGAGAATGATCGACACTACGGTTGATCGCTTCGTGGCTTAGCCATGATCAAGGGC
AGCCCGAACTGTCGGTGGGTATGGGATCTGTTGGGGTTCGTAACTGTTTTCTTCTGGAGCCAGATCCCGA
TAGCGGACGGTGCGGTGAGTATGCGGTGGTAGATGATATGTCCTCCAAATTACGCCATCCTTTTCCTTTT
GGTTAAATTTAGATGACCCGCAAACAGCTGATCAACTCGATGGATATGATGCGTTCGGCTTGTGCTCCCA
AGTTTAAAGTTTCTACCGGTAAGTAAAGGCGGCCGTAGGGTTATCGATAGAGATAAATGTACTTTGCTTT
CAGAAATGCTGGACAACCTGCGCAACGGTATATTTGCCGAGGATCGTGAACTTAAGTGCTACACGATGTG
TATCGCTCAGATGGCCGGAACGGTACGGGTTGCAAGTGAAGCAGGTATACATTCGATTCAGATGCATGAT
ATCATCTGCCCTTTTTGTTCTAGATGAGCAAAAAAGGTGAAATTAATATACAGAAAACGCTCGCCCAGCT
GGACGCGATGCTACCGCCGGACATGAAGGAAAAAGCAAAGGAAGCGGTCCACGCATGTCGCGATGCACGT
GAGTATAGCGGAGCGGACAGCATTCTCTTGGCAATGGTTTTTCTACAAAAGACGTCTTTCCAACAGAGGG
TCGATACAAGGATTCTTGCGACAAAACGTTTTACTCGACCAAATGTCTGGCCGAGTACGATCGTGAAGTG
TTTTTGTTCCCTTAGCGTAAGAACAATCGTAAAACAGTCTTCCGTTGGGTTTGGGGACGATCAACATCTT
TCCAGAAAGGGGAAGACCTCGCGATCGCGATCATCATTATGCTTGCGGGTTGAAGCGTTTGATCGTCTTA
TTGATGCGATCTAACACCGGGATCGCAGAGGAATCAGCAGGCAGCAGCAGCAGCAGCAGCAACAAGAGCA
GCATGAACAGCTTACGGCAGCAAATGCAACATCACACCATTCCCCACAGCACAGAGCGGAAAGCAGCTTA
GATAGTTTCACACAAAACCCTACCCGATGGTGATGGATTCTACCAAAGCATGGGAAAAGAAATAAACGAA
AGAGCGTGTGTGTGCGTGCATGCGTGCGTCTAACGAAACAATTCAAACCCGCATCGGAGGAAAGCAAACT
ACAACAAAAAAAACTCCCTACCCCGTGTTCAAAGCGGACAAGAAATTATGCTGCTCAAAGATGAGATCTT
CCTGCTCTATGCATGGTTCACTGTTCGCCTTCATCTCGCGTGCTCATTGAACCGTGAAATTGGTTTCATT
CTCCCCAGAGTTCAAGCGCAGGGGTCAACGCGTTAATTGATGTTGGCGCATGCGCGGTTGCCTTTCACCC
GCCCGCATTTTATGCTGGTTGCGCACGGTGGCGGCGCCTGGTACGCATTGCTCGTATAGCCGGTTCGGAC
CGGTTGATACCTCTCGGTACGCATGATGCCTGGTTAGTTGATCCGAAGCGGGGTCGAAACCGATCCGATG
GCGGATCGTCTCCGATCGTGCTGCTGCGAGCGCAACGGCCTTGATCCGCAGGGAGGATCGACTTCGGGTG
GGTTATTGGTTGGCTTTGCAAAATTGTGGAACATGATGATGATCCACCGGTGGGTTCGTAACCCAAACTT
ATTCTCATCTATTAAGAGGCGTCGTCGATTCGAAAAGCCTCCATCGTCCAAGAAACCGTGTTTGCCGACC
AACGAACTGGGACTACCAAAAAAACCCTCGTAAGCTATGAGGCCGAATCTACCAAGGCGACCAGTGAGGC
GTTTTTCACTCAAGCCTCACTTACCGAAGTCGACGAGTCGTCATTATCAATGTCGAAGATCTCGTAATCG
GGTAGGCTTCGTTGTCGTTGTAACTTGATCCGAGATTCCTCGATTGCCAAGAGATATTGCCTAATAAGAG
CCAAAGAGGGCTTATCGACCAAGAGATTTGCACTACTGCATACCAAGAATAGCCGAAGAGACCTAAAGAA
TCTCGAAGGCAAAGAGGTTCCAAAGATACTGACATCTTTCAAGGGATTTTGTTGTGCAAGTGGCCTTCAC
CTTCGAAATACTTCTCGCCACTCTTGCTCCAAATCAATTAATAACGATAATGGATAGTTGCCTACATCAC
TAGGAAGCATGGCGATGCACAGCACTACTTGCTTCAAAGAGTAGTAACTGCTAAACGTGTCCTACTTACT
GGTAACACAAACTTACATATTGTGCGTTCAAAATCTTCAGCACAGCTCCAATAACTGACCCCAAAATGTA
TTGATTACACTTTGAATACGGATTTGCTACTCCATTCAATTTCCTTCCCAACAATAAAACCGAAAGTGAT
TCATAACAAATCATGCGAAACGAATGGGACGATGACGACCCTCCTCCAGCCGTTTAATATTGAACTTGAC
GCAGTTCGACCATCGCGTTGTCATAGTAACGCGTATGGTTAAACATACGCCATACATTTTTATTTTGCAT
TTCCAGAAAAGCGGCAGCAGTAGACACAGCAGGTGCACTTC
>AsteOBP42
AGTTATGAAACGTTTGGAAGTGGTTGCGCTTCGCACGCGGAGGTAGTTCGTTCCCGGGCTGGAAGAAAGC
AACGAGCGTCGACCGAAGATGGTGCGCCGTTGGGTCGTCGAAACGGCGTTGATGCTGCTGCTTCTCACCG
CTGGTGACCTCCGGTGTGACGCGAAGAGCAATCTCATACTGCAGTCCTTCGATGAGCTGGTGCTGGAGTG
TGCCGAGCTAATGTCGATCACTCCGTCCAAGTTGACCGCACTACGATCGGGCGCGCTGGTGAAGGACATG
GAAACCAAGTGTTTGCTAAGGTGTGTTGGGGTGAGTGGGCGATTCTGGAGTGATTACACCGGACTGCGCA
AGGACATTCTTGCTCGCTACTTTCTGGCCGATGCAGCCGACACGCAGAACGTTAACCGGACGCAGCTGTG
TCTGAACGAGCTGCCCTCGGTGCAGTTAGACGCACAGCATTGCTGCAACTTGGCGCTGGAATCGTTCCTG
TGCTTCTACTACAATTACGGAAATTTAAGGCAGGATCGTATTTTCGTTCCGCTGGATCATCTGCAGCTTC
AACACGTGACTGCCCGCTGCATGGACGTGCATCACATTACGCACGACCATCTGATGAGCCTGAGCGCGGA
AGAAATGGATGCCAACGGCAGCGTCCACTGTCTGGTACGGTGCATCGGCATCAAGACGGGGGTGTACAGT
GATCGTGACGGTGTCAACATGGATCTGATTTACGCACAGTACGGTGAAGGTTATTGCGAGGCAGAGTTTA
AGACAAACGCGTACGAGTGCATTCGGCGACAGAGCGAGCAGACGTACGGGAACTCTTGCAAAAGGGCGTA
CCATCTGCTGTACAAATGCTTCGAGAACGTGCGCAACGTGATCACGGAGTATGAGTTACGGGACTCGGAG
GAGGAGGAATAGATGCAGCAGTGGCGACCGGGAGCGCACAATTACCAGTACAAACGGCTAAGCGTAGAGG
GGTAGAGCCTGTGGGCAGGATCGTAATGGTGGTGGAGTATTTATTTATAATAGTGTTTTTAGTTGTGTTT
GGTTAGCAAATGCGAGCGATTAGGTTGAAGCTGCTCGTTAGCTGCTAAGAAAGGTGGATCAACAAAGTGT
TTCCACAGAACGTCGACAAAACGAATTAAATTATAAAAATACTTATTTATCTATGCGGATTTTATAAACC
CTTTACACTATCTTAGTCTTTCAAGTCTTTTATTCAAAATAATTAACAATTTAAATAACGTTTAATCAAT
GCTCTATCAAATTCACAGATATTCATCAGCCTCCCGGTCACTACAGCTGAAATACGTTTTAAGGCGCCTA
AAAACGTTTTACAGTTGGCATGGCTGGGAGGCTTCTGTCTGCATTGTAACCTGTCAACAAAATCTCAACA
AATGTCAACCTCACTTCTGAAGAGCTTCAACATTACTGGAAAAATATGTTCAACACCCATTTCATTCTTC
TTTGGCCTTTCAGTCTTTAAAAGTGTTCGGCCTGCCATTTCTGGCTTTCTGTGACTTGTTTTTATAAGTA
GCTGAAGAGTAACATCTCAGTGTACGGGGGAGCGGTCTGGATGGGATTTGAACTCCGGTCGTGTCGTGTC
CAAGGCCACTATCGCTACGGCGCTTGGTTGCCTAGACAGCAATAAAACACTAACTCACTCGTATTGAGCA
AAGTGACATTATCAGGAGTTAGTCACTCGTCGGTTCAGCGAGTGAGAGACATCAAAACTTCTTCTGCTGA
GTTGAAACCATAAACCAGGTTTCCAGGATTAAACTCTCCCTCTCACTCATACTCATCTTCTTCTTTTTCC
TTGGCACTTTAACGTCGAGAGGGTTGGGCCTGCCATTTCTGGCTTTCTGTGACTTTAATTTACCTGTAGT
AAAATAGTCTGTCCTACGTAAGGGGAGGCGGTCTGGATGGGATTTGAGCCCCGGTCCTGTCGTGTGAAGA
CCGACGCTGTAATCGCCACTGCCACGCCGCGGACCGCCCCACACAACTGAGTTAATTTAGAAAAAATCCA
GGCAGTTTAAGTTCGTTAGAAGTTCTTCCTAAATGGGTTTAGTTTAAAGTATCAAGTTATAAATTGACCT
CTAAACTAGTTACAACAAACAACACTATTTTGTTAAGCTTTCGAAAGCTTCGTTAACAATATAATTCCCG
TCCTCCTGTGTCATTGATTACAAAATACTAGGTTCTGTTCGAAATCTCGCAAAAACTACATCCACAATCT
ATATATCCGCCCTGCAGTTCACTCATGCTCAAGCTCAGCACTAATCAACAGCAGCCAAACCCGGTACGTG
CTCCGGATGGAAGCTCGGCAAACGCCACCAGTTTCGCATCGCAATTGGTCATTTAGCTTCCGTGACTTTG
TTTATCAGATTTGCAGCAGTATTTATTTTTCGTGAGTTTAAATCAAGTATGCAAATACGGCATCGGACAT
CGATCGTTCCTGCCCTATCGCGAGCGGGGGCCCAACTGTGCCCTGCGTTCGTAGTGCAAATCGAAAAAGG
TCGCTATAAACCATCGTGCCGCCGTGTACCACCCGATCGAATCAGTAAGAAGATGGAATGGAACAGAAAC
AAAATGAAGAAAAAAAAAACTACCAACGAACCTCTCGGTGTCAGTCTATTTGCTTGGAGCATAATTGATT
GAGAACGTTCGACCGGCGAGAGAAGCTGCCTTTCGTGTACTTACCTTATTTGAAATTGGTTTCGATTGAT
GTTCGCCCATCCCCTGTGAGGTTCAGACGTCTCCCCGCCCCATACTTCACCCTCGGGATAGGGGGGCAGG
GAGGGGCTGGCTGGGTAGGTGAGCCCTCCCCCCTCCCCGGTCGGTATATCTCTCTGGCGGGACCTGAAGC
GACATTTAAGCGAACCGACGGCAATCGATAGTGACAATCGACTTCCATTCTGACACTGCCGGAGCTGCAG
CTCGGAATCGGGCTTGAGATCCCCTTCGGTTCTCGCCCACGGTTGCGCTCACACGCACACAGCTACATGT
ACAAATGCCCGTGAGGCATGGGCGAAGAAGATTGGCA
>AsteOBP43
GACGGTAGCATCTCATTGCCGAGCCCGATACCGGTGAGGACAGAAGTTTTGTTACGCGTTCTGTTGGTGA
AAAACGTTTGCCAAAAAGCAGCTCCCTCTATATCATCATCATCATCATCATAATGCAGCAGAAGAACGTT
CAGATTGTTTTGCTGATGCTGCTGGGCGTTGCTGCATCGACGATGGTAAGCGTCACACATCAGGATTTGA
ACCCATATCGACCTTGTCGCCATATACATACATTACCGATCACACCGTCCAGCTTCCTCAGTCGGAGATA
GTTAACGCGGTAATAAATGTCTCACGCACTCTCTCTCTCTCTTTTCTGCAGGCTTTCTTTACCGAGGAGC
AGCACGAGATCGCCAAAGCATTGGCTGACTCCTGCCACGCCGAGCTTGGTGGGGATCTGCCAGAGGACTT
TGCCACCAAAATGCGCCTAGGTGATCTAACACTGAACAGCGAAATTTCCAAGGTAAGATATCTTAATCGT
TGAAGATATTACGCTACAATAATGAATTCTAATGATTATCCTCCTCCCGCAGTGCACGATCCAGTGTATG
TTCGCCAAGGTAGGCTTCACGGATGAGGATGGCGTGGCGAATCGGGCAGTGCTGATCGCCAAACTGTCCA
AGGGCAACCCCACCGAGAAGGCAGAAATGTTTGCCGATGTGTGCGAAAAGAACGAGGGCGAAAGCAAGTG
TGATAAGGCGTTCAGCTTGTACGAGTGCTACAACAAGAACAAATCCATCTTTGACTGAGCCTTGATCGTC
TACACCGTTCCATCCACACCACCGTTAGACACGCTTCATCGACAAAGCTATTGTTGAGTATAAAATTTGA
GAACACTTCAAAAA
>AsteOBP44
TTTCATCCTCTAGCTGGACGGCATCATGCTGTGTGTGTATAAAATGGTTCATCGAGCATGGGTTTCGATT
TATTACACGTCCAACGTGAGACCGGGTACTAAAGATACTTTCCAAAGGTTCGTGTGTACGTGTGCGTGTG
TGATAACCAAATAGACAGTAAGAAAAGTGATACTGATGCTGGATGCAAAATTCCTCCAAATTCACTCTCA
CTGGGTTCCAAGAAGCACGAGCTCAACAGTGTGATAGCGTTACGGAATTCTGTCACTGACAGTGATTGCT
TCAAAGCGAACCGAATTCTTGAACCGTGTTTCGTGTCCTCTAACTCTGCACAGACTAACCCGAAAAAAAA
GTGCGCCCATCCGTAGCTGTCAGCAATTTTTGTGCATTTCTCAGCGCAAGTGAAAAGCAAACGCAGCGTT
TCATTGCATGCGTACGACAGAACGATTTATAATCCTTCCTCCCACCAAAACGGCCGTATCAGCATCGAAC
GTGTTAAGTCTCCGGTCCCGCTGAAAGGCACACACCAGTTTTCGGTAGACCTTTTCGCACGAAAATGGAA
TTAGTAAAGTTTTGCCTGGGCTGGGTTGGAACAATTTCAACTCACGCCCCGCGACAAAGGTTCACAAGCC
TTTCGGGCTCGCGGCTAACACTAGCCTACTTTTAGGCGCGTGTGAAAATGATGCAAAATTCTCCAAACTT
CTTCTTGACATTTAGCGCCGCGCGAGGAATCACCGTATCACCCGGCAAAAATGTACTGCTTCTGCTCGTG
TGTCGCTCGCAAAGCGGTAGCGGTTCGTGGCGTTCTGCGAAACTTTCATCAAACCGTGTTCGTTCGTTCG
TTGATATTTTTAACTCACTTACAGTCAATTTTCTCCGGAAACTTAACCAAGAAAAATGTGTTCACATTCG
CCGCCGCTACCACGGTGACCTTTGGTTCGGTTAACCGTCGTGCGAGCCAGCTGGGTGTGCTAAGTTAAAC
TTATTGCCAACCAAGCTAGCGAGCGTACTATGTCTACGACATGGCAAGCACAGTGTCGCTATCTAGCGGA
ATTTGTACGCCACTATCAAAACGATGCCTCGGTCCTTTGGGGGGGGGAAGGAACGGATTCATGTCTGAGT
CCTTTTTTCACGACAATGCAACCCACCCATAGCCAACACAGGCCTACAGCATAATTGATTGCCGATTCAG
TGTGATTTACATGTGCTTACTCATGTAGTGATGTGCCGGCAGACGTGGCAAGCCCGCTCACGATAAGATA
AGGTTGTTTTGGGAAAGTGTTTTCGGATTCGCCCGAAGCATAAATAATCCTTGGAACACATTACGGGATT
AGCTGTTTGGGAGGGAGGGAGGGCGCGAGACCCGAGAAGCGCGCCCTTTCCTTGATTCGGATGGTGATTT
TATTCATGCGTGTTGCTTGCACCAACACATGCACCATTTCCGAGCGAACTTCCTACGCCCCGGTTTTGAT
CGATAAGCTTGAACGATTGCTCCGAATGGGCCGGCTGATTGGGCGTGTAATTCCCCAAGGCAGACAGTGA
AACGAGTGCCTCCAAAAGTTTATGGGCATGAGGAAATAAAAAATTAAATCGCTTTTTGTGGAGTGGAACA
CGAGTCCTATGTGAAGGGAAAGAAAAGGGATACCAGACGCTTATGTGACTTTTAGGCCACGATTTGCTGT
GATCGTTATTCATGGGTGTTTGAAATCTTGCACGATACAGGTATAAACAAGATGAGTGTTTCGTTGCCTG
AACGCCTGAAAGTATGCAGTGAATAGTTTTTTTTTTGTCTACTTATAAACGTCTATCCATCCGGATCGAA
TAGTAGCTCATAATCTATCGTTAATATCGGTACTTTAACTGTCCCTCTCCTTTAAACCCAGTTTTGCTAG
TAGTTACTCGCACTAAAATCCCATAAAACGGCTATGCGGTTCAGAAGTGACATACTCACAACTTCCCCAA
AAGCGAATTCCATTCAATAGCTTCAACTTCGATCCTGGCAGCTGGCATTTTAAAACAAACCTCACGAACC
AAACGGCAGAAGCAGAATGTGCTTTACCTTTGCAAACATCGCTAAGACAAATATCTTTGCCCATTCCATT
CCATTCTGCCAGCGAAATCTCACCCATTGGCCGATCGTTTAACGGCGGTTTGCTCGAGACATTCCGGCCG
CTGGTAGTGCAAACAATGAACGAACGCTTTACCACTGTTTACTTTAAACCGTTCGAAGCCAGAACAAAAC
TCTTCCCCACAGAAAGTACACGCACCGGCAAGACAACGGACAGGTCCTCAGCTTCGAGCACACACACACA
CAAGTTTGGAAAAGCTCGGATTCTTGAAGCGGTTCGACAACCATTGTACGGGTTGCAACTTGTGGTGGGA
GGAAGGGCGGTAAGTTACCGCTCCTCCCCCGGAGGGTGGAGAAAATCGCATGAATCATGCACGCCACATT
TATTTATGCTGTCGGCAGACGACGGGTCCTCCTCCCCCCGGGAGAGAAAAACTTCGCGGGGCTACGTTCG
CGTGAAATTGAAACCAACCAACGCCCCGTGTTTCCATTTTCATCACACTTTTCCGGCTTGAAGAAACCCC
AAAAAAGGAAGAACGAACAGAAAAAAAAAACGAAACGAAACGAATCATGGCGACGAGATTGTTTTCCAAA
CATCCGAAAATGGGCATCTCCGCCCGTTCGGCGATGCTTTTCCTTTTTCCGGTATTTTTCCCGGAAAAAA
GAACCTCCAAAAGAGAAAAAGACACTTCCACACGCACACACACACCCGAGGACTGTTTTCAGTGCATCTT
TAGCCGCTGGAGTCCGGAGTGTTGAAAAGTGGGAAAATATTTTGTCCCTCACGGCGGGCAAAAGAGATGA
GCCGGGCTCGGAGTGGGGTTTTCGTCTAATGCTCTTTATGCTTTATGGTATTTTGCATGCAAATTCCCGA
AACCCCCGCCGGTCGGGAATGGTTTTGTTTTCCTTCCACAGTTTCCACTTCCGGTTCGTGTTAAATTATA
ATTTTTCGCTCGGGAGTTCACCGTACCGAACCCGAAACTCGGCAACGAATCGCGGCGGATACGGATGAAA
AACACTAGAGCATGGGGCCCAGATAAATATTAAATTTCCAATCGTTCCGAGCCTGGTAACCGCGCCACAG
ACAAAAAATCAACAAGATTTCGGTTTTGTTTTTCCTCACCATTGCCAAAAGACAAAAATTGTGAAAATCA
ATCCGGGAATCGCTTTGATGTGCGCGTTATCGACACCACCGGGATCTGGTTCAAGAGTGAGCCATCTTAA
AGCTTCCCCCGCCTAGGAGTAACGACTTCTGCACGGAATCGCCTGTGCATGGCGTGCGGTGCCATGTGTT
TGCCAATTGTGTGCCAACAACAAACACTTTCTGCATCAACGAGCATTTTCCTGCGGTGTGCAGCGCATTT
ACATTCGTGATAATGCACTTTTTCAACCAACATGAAAGTGAAGGTTCATTACCGGGAATGCTATGGATTA
GAGGGAGGTTGGGCTATGTCTTCCATTTCAATGCTAATGGCATGATTGCTCATCGTATGCTCATTTCTGC
AATGGTTTATAGACTAAAAACATTCCTGTAAAGCACTTCCCAAAGTTGGAAAAACTCGTCCAGCTTCCAG
CTAATTTCAAATGCTCGAGCAGGGAACGAGGAAAAACCATTCTGCTCAACTTTTTGGTGACAAAACAAGC
AGCTGGGAGGAAAATGTTGCACATGCTGCAGCCGGTGCTTCTTGCAGCATGCAATCGTTGCATTCGTTGT
GCTTGTTTTTATGCTTCGAAACATTTCCTCCACATCCACTACGTACGTTACACATTCCAAACAGCGCCCA
AAGCTCCCTTCAATATCCAGCACATATTAATGTGCTAAAACATTATGTTGCTTGTTGTTACCTTTTTGTT
CCTGGTTTCCCCTTTTCTCTGGTAGCCGGTAGCACCCTCCAACAGCAGCTCGCAATGAAACAACGCACCA
TGGCCGTTCCTCTGTACGCGTTGCTGCTGCTGCTCACCCTGCAGGTGGCCACCATGCCGCAAGGTGTGCA
CGGTTGCAGCATGATGAACAACGACAACACCGAACAGCGAGGTGCCCAGCTGGCCGATTCGGCCACCGCC
AAAAAGATGCCCGAAATCACCATGCAGGAGGCGGTGGCCCAGTGCAACCGTACCTTCGTCATCCAGCCCG
ACTACCTGGCCGAGCTGAACGAAACCGGAAGTTTCCCGGACGAAACCGACCGGATACCGTTGGTGAGTGC
GCCAGGCGGCAGCGGTTGGGGGTTTTGTGCGGGGAAAAGAAAATCGATTTTCAATCTGCCATTTTCCGCA
GTGCTTTATCCGGTGCTATTTGCAAACACTCGGCATACTGACGGAGGACGACAAGGTTAACAAGGAGACG
GCGCTCGCACTGAATTGGGCCACCTCCAGCGAAACGGTCGATGAGTGTCTGGACGAGATGAGTAGGTTTT
TGCCTCATTTCCATTTCGGACAAAAAAAAAAGGTGTTTTCATTGTTTGCTTCTCTCTCCCAACCGGCAGC
TGGATCCGGCTGCGAGAAGGCATACCTCTTTACGCGCTGCATCATGACCCGGGCACTGGTGGATGGAAAG
AGCAAGGATAATAAGTAAAGTTGCCGATGTGATTCCGAATTCCCGAAACCGGCCGATACGTACCTTACCG
TGACAGACGTGTACATAAGCGCTAGCAGCTAACGGAGCACACAATAAACTGTACACACACACATTTTAAA
GCATCCTGAA
