# Supplementary material for: Odorant Binding Proteins (OBPs) and Odorant Receptors (ORs) of Anopheles stephensi: Identification and comparative insights
Source: PLoS One. 2022 Mar 22;17(3):e0265896. doi: 10.1371/journal.pone.0265896 (PMC8939812; doi:10.1371/journal.pone.0265896)
Supplement: S2 Data — (TXT) [file pone.0265896.s002.txt]

>AsteOBP1
MKQRTMAVPLYALLLLLTLQVATMPQGVHGCSMMNNDNTEQRGAQLADSATAKKMPEITMQEAVAQCNRT
FVIQPDYLAELNETGSFPDETDRIPLCFIRCYLQTLGILTEDDKVNKETALALNWATSSETVDECLDEMT
GSGCEKAYLFTRCIMTRALVDGKSKDNK
>AsteOBP2
MVLPLVLLLGLFGLGSTAQWPTPRRDAAYPPPEMLAFLKPFGALCVKETGVTPGAIKRFGDEDIFDDDRA
LKCYMDCMFRMTNVTDDRGELHMGKLLDHVPHEFEDIALKMGVRCTRPKGKDVCERAFWFHKCWKQSDPV
HYYLV
>AsteOBP3
MKYLAVVCVGLMCCMMALAQSTPRRDAEYPPPELLEAMKPLHDICVGKTGVTEEAIKKFSDEEIHEDEKL
KCYMNCLFHEAKVVDDNGDVHLEKLHDALPNSMHDIALHMGKRCLYPEGENLCDKAFWLHKCWKQSDPKH
YFLV
>AsteOBP4
MLKMLPLFLLVLTSLTVLAVAVQPSTMLPSELLEQMSWFHSVCLRETGTSDDQIAQFNQPEPVEASRELQ
CYMHCMFRMHNVTRPDGEIDLIDVYHAIPKQFNSIALKVLFNCHKTVAASEDPCERAYSHHKCWKEIEPQ
HYYLF
>AsteOBP5
MGVFESWCLLMVGFGVVLLLAGQSCQAQDFKGAIDHCTKDFEMDMDIVVSLKYGDFTERDPLIECFTECL
MKKSGFMYDDYTYNKTLIIGFAGRYLEPEGAQAVYDNCIDRFGQTVCVTGFEMYQCIHETAVSEWVSTNF
>AsteOBP6
MKLLLVPVLLAVCVGAQPLTSDQMKKAEGFALGCLEQHKGLNKEHLVLLRDGDFSKVDADTKCFLRCFLQ
QANFMDASGKLQNDYAIERLSLNQEKSKVEALVKKCSMGVEVEDSCETAFRAVECYHREKASLL
>AsteOBP7
MAAKVLIAFATILTFVGLAVGQQELSELPEVKGYKLHCIESSGITESSAKKLAAGDPIKDPDQATKCFVQ
CFFQKLRLVDEKGVVLKDKLETFLTKLMDADKAKDYVKQCDIRRTNPCDTAYAVYDCYLGKKAKLF
>AsteOBP8
MKQLLLAALLAALVPFNALANDTKGLTIEKSFLQSVHDCAEYLQVSKHRLVQYLAYEFPPDDETKCLIYC
VGTDLRWWNNTCGLQIPAIVNFFQPVLGDRQYEKRTSECLERNVYGKNSPNSCCKAYDAFQCYFREFGNL
VTCPQYVPATQLQATQAALDCLNMLRVPVDLLKCYSKGNLPDVPETRCLYHCIDHRTGLYTTESGLCLSR
FYVRDFAKPDLRYLSKETKACRDRIRQSGCDVCSEVYNTHRDCLAGIGVEGYTGGIITEAARIALTNLGV
CCEEPPRQASVEQVEEVGYSYASYQPAAVASGACKTCGTSKVPFAPVLPRPAVVPAPVVTFKSPVYAPRP
SACSSCGSVPKVVPMSEKHPAAETGGHRPPPYVKHVAHPGSGRPQLMYYLASAASSPPAVVEPCSCSSSQ
VVSKPAFSAFSPRSYPERSHGPYPSCRTCKAEHFGVTP
>AsteOBP9
MAANMSSRAGCTVLLLLQLAAIASSLAGCDSSLDVPHLALTKSFSRALQDCMEYLQVPGYRYAEYASNHY
PDDPETKCLLRCVGLNLRWWNDTTGVQPAIMKRFFQPDPADAEYKNRTAECLEKELPGGDDADCCCSAYE
SFRCYLQYYGNLLPCALFYPEDDSRHVHAAQDCIEFLQIPEKLLRSYGAGSFPDAPETRCLLRCFFLRTG
VFHVESGFDVVRLYSRDFESPDERYLAPETQTKLHELRGSVGEQCTEVYVAYRDVLGELGRPFFEYDVLQ
KAAQRALGLAQEETPVTTTTVCPSISDYNYKELNCQNCGRLLITPTGRITCARCMKNSSPFGKFFF
>AsteOBP10
MHQRCIVGRYSSNRCVRMKFLVCAIVLGVVCLDALADGAEEPVSPPNLEDVSKIANGEAFALECLIESGL
KLDSLASLSASDLDANGNKIKCLVKCFFEKTGFMDKDGQLQEKTIVEQLSKFMPRDRIEALVQNCNFQEA
DACETAYKVTECYFQNKAGLF
>AsteOBP11
MGKVLIFVGLLVMVSVVAAGRFERSVFGSRVRRDASMRCCNDGFDKSEIHAKFAEIRTACIGELGLGEVS
HEEMMKNREHLNCITECIAKKEGIADETGALVHTDLAKVVTEHMSTIEWKVPLAEGFIKQCFDEVETTDG
AFVPSDEAKCNPEGFDFVFCLWRQFTLSCPEEFRDDSDKCVELREKLSNKEDVSGLHDEIEAAE
>AsteOBP12
MKLSTLIVVAFLTVFSVQLATAASDDIESLIETCSATVQGMTDDLKARYRANEYPDDPVTHCFVRCVGLT
LNLYTDEDGVDLEANWQHLGNGVGDEEDQFIANHRACLDGRNLNAIENLCDRAYSAFQCLKEEYGMDQTG
QK
>AsteOBP13
MSSPPYVFVALLAYFSLCIQPTDAQTSLTQSDMNEIAKGMRKICLSRHKISEEMANYPSQGIFPDDSDFK
CYVACLMDLTQTSKKGKLNYDAAVKQIAILPDEYRQPFRLGLDSCRTAADDIADRCDVAYALLKCFFKAS
PKFFFP
>AsteOBP14
MMQSSVQIITAGVLLLTGLTSISASFAARDPPPQQLREAQAACVKYLGICENRLVQYNNSIYPLDHDTMC
MVRCAGIIVGFWDDNQGFKLEGLQKLFPELATDERVQQQILSCAVQRIAACPPTDTCAKAYNGFRCFLES
QKTGFVVKENLPEQPPSVFNVQEFIRSLSICGKILRIPKNLQDLYHQGVFPNDEKTRSLIRCVGIRNELY
DDVLGPNIPQLHKLFGAGQLETEFRRKAEICINANQPLLDPKDKNAQAYGKLYRCFSKPFSALIRANAM
>AsteOBP15
MERLGLVRVVSLLSIALLVQSCSGQDILGSYFRCRNEFEIEPSIFEALRTGDFSVRNPFVECFGECFVKR
AGFMNDNFTFNRDTIMRFMSRFVSKEIAEVVYKTCTENLIPTYCVTAFEVYQCIYENTSKKWDSRK
>AsteOBP16
MKCNETIVTFAVLAVMMFGACGVSAAKGARMEADQVRRIHQNARECVKETGILPKNAFRVLSGDFTVDTM
KAKCFVKCFLDKAGFIDDDGVIQQDVIREKLTVGIEAGKVNELIKKCAVEGTDACDTAYQMYKCFFSNHK
VPKELFQMRKGIGRRNLQQ
>AsteOBP17
MKLSVSLSNVSLFIVLVASVNAFTLRQQKMVSIFALECMAETGIGADSLTKLRDGDLTANDRTAKCFMKC
FFEKENFMDAAGVLQLEAIATALEKDYERAKIDEMLEKCGVQKEDACETAFNAYECYHDHYQNL
>AsteOBP18
MGKSFVSVALAASVLVACVGAFHMPPLHPHKCGHKVHPVSVVQHHPVVPLVHHPVVQHHPEPVAVPVEVV
KHTSASFRPASFLELLEIVLDCFNTLRIPLQRFPSYMSGIFPDDPETKCFLRCVAIKLGVYCDEAGADLD
RHCVQFGLGECCENFANRHLVCLQQNSIPCPDRCTAAYKQELCFQEPIAKYLDYHFHELVGLLHQAKCSH
DLKMLHP
>AsteOBP19
MSKAAIVTCTALLTFYIVLSAAFEIPDRYKKPAKMLHELCVAESGASEELLRQCMDGTVHSDPAVKCYIH
CLFDKIDVIEEGTGRILLDRLLYIIPDDVKDAVNQLTRACSHIVTPDKCDTAYETVKCYFNAHDEVIKFC
HLLVIE
>AsteOBP20
MNKVGFVVTLCAQFLVQHAHGAMTMKQLTNSMDMMRSACAPKFKIEEADLHGLRKSVFPADPDKDLKCYT
MCIAQMAGTMTKKGEISFSKTMAQIEAMLPPELKTMAKEALSHCKDTQASYKDPCDKTYFSAKCAADFSP
DTFMFP
>AsteOBP21
MAIKSIWPMPPAGSACMFCDCTSVTGTYCANRLPKRTPMSLFRPARLLVIGAMLIGCCTSKATFDQMTKA
GTMMRMVCIGKHKASEDLVDGLGRGEFVEQQELKCYANCVLEMMQAMKKGKVVADSAIKQIELLIPPEIA
GPTMKAFDGCRDSANGIKNACDAAYALLKCLHAKNPKYFFA
>AsteOBP22
MSLTVTTVTALAVAYSIVWFALQMQQAHSISQEQLEKTARTFRQVCQPKHKIPDAVADDVNRGIFAETKD
FKCYVSCLLDIMQVARKGKVNYEKSLKQIDTMLPDNMKPAFRAGLEACKTAAQGVKDHCDAAAILLQCFY
KNNPMFVFP
>AsteOBP23
MAGPFNSSSRTLMALLLFQGAALVVRSDEPKRDANYPPPELLEKMKPMHDACVAETGVSEDAIRRFSDQD
IHEDDKLKCYMNCLFHQAGVVNDKGEFHYVKIQDFLPESMHLITLNWFKRCLYPEGETACDKAFWLNKCW
KTKDPVHYFLP
>AsteOBP24
MKTFVAIAVVALIAGTFALTIDQKKKAEGYAAECVKSSGVPPETAAKLKGGDFAGADDKTKCFAKCFLEK
AGFMTDKGEIDEKTVIEKLSVDHDRAKVEGLVKKCNHKEANPCETAFKAYQCIYAAKGAVV
>AsteOBP25
MKFCIALVAVCLSVMVSVKADQGEEMEQAKEMLRGLAAECKTKEGATDDDVEGFVNDKMPESRTQKCLAG
CMQEQFGISNGKAFQEDGFIEIAKMLMKGDESKIELAKEIAADCKEVAHDDRCELAVEIMKCLKESAEKH
GIDLKH
>AsteOBP26
MKAIACLVFASAIVACAMAAITEEQRDAARQLAGKCMQQTGASEDDVNRLRSGDTENADRNTRCFVQCFF
QGAGFVDQDGNVQTEELTQKLASEYGQEKADELVARCRNNAGPDACERSFRLLQCYMENRATLMF
>AsteOBP27
MKQRTVAVPLYALLLLLTLQVATMPEGAHGCSMMNNDNTEQRGAQLADSATAKKMPEITMQEAVAQCNRT
FVIQPDYLAELNETGSFPDETDRIPLCFIRCYLQTLGILTEDDKVNKETALALNWATSSETVDECLDEMT
GSGCEKAYLFTRCIMTRALVDGKSKDNK
>AsteOBP28
MSGKARSRERISPFRRRCLWIGSLLLLGTVRGPTPTEGKATVEQMMKSGEMIRSVCLGKTKVSEELANGL
RDSKFVDVKELKCYVNCVMEMMQTMKKGKLNYDASVKQIDTIMPDELAGPMRAALDICRNVADGIKNNCD
AAYAMLQCLSKNNPKFIFP
>AsteOBP29
MNPIYGKVFLVVCSTLLASVAGAPNTCGKLDLKTDPFTCCTIPKLLDVSIVSSCFEKFPIDKDAADKGTG
GMPKTECMSECILNSTGIYNNRGDLNEKKLNSVFTDSLPQNSPWLSVVRKAIKECSAKATKKDKEFVKAV
ADQKKAAGKGATVCNPEASFLVDCIHTTVFSECPVNLRSTTTECDAIWKFLKNCPFSALRQ
>AsteOBP30
MGNKSIITIVTLSLVVGYCSVFADNPCLKGPPVPKNAAECCVTPSLVEPSAFMACHSKWIGQTKRQMALE
GIPRGCCVAECVMNSTNLYSNGKIDREALTKLYQSSTKTMAPEWNQITLDAIDGCFKMADSMKDEIEAGA
QLTPAFEGEQICHPISGTILACMGMTLFAECPAKLFTVNDDCNKLKTYHSKCPFL
>AsteOBP31
MDRFISLVGVALLVVTVEQTMGHPRNDPLGCHNGTKATVDECCSIPVLADKAIIEKCKSEHPFKVPKKDS
DKHGHHPGSCIAECVMKGMSALKDGEIDTAAFKKAVAPVVKANPAYAKLIDDAIKTCAERANMDTGFTMT
RNSKDCKPEPKHFINCVYGTLFEQCPTNFWTQKDECTALKDKIKKGCPYFALRKRHGRQMRPT
>AsteOBP32
MHSSAALGRVFSLVIIASIQVIAIVDFNIDNNPKSDAQVCCMIEHSFPQEPFLECYERHKTPSMNNETIM
CIHQCYYEAIGFFSKDVQIQSDKYLTYKDSLDSEERQTSFTFALKACAQIALDIIKHFAKVAKKPRCSPI
PYLFNRCLMEVDIVNCPSDRWIDSNLCDLLVVKLTTKYGKGIQMKSGTNATSQTDKNAPARQPKSGTRE
>AsteOBP33
MGSIKCCVVLYALLGSSMLLVTADPDCENLKDRREEMDQCCEVGKIIPFGDADECASATDEASEPRDKMA
CTVECKLKSLGVLNDEGIVLEKALEYADRVEGDWKDTAKAIVNTCIERATTVKNKMAEHGHTMKCSPIGG
FFAMCLMKESFFQCPADKWQNTSFCNKIKSGECFPKRD
>AsteOBP34
MSSSVSVLLSSLLLMVCRQTNAVECIDMEVYSNEVFSCCRYEPFCNREASDKCSSELNPQLPTGSPDYTV
CYVECVHRAMGYISDDGAVEVAKYVQFLERYDKGYQMVVGSAVKYCASIQDDIRRDVELMETKCNAFALL
FHVCVAQLTLKSCPADRWLKGEICDKVKMGITPCN
>AsteOBP35
MCSKRTGCVGLLWLACVMLGVEANATSNCTVTTFDDALQECAIQLGIPQERLEKEYKLLLYPADRDSMCL
VRCIGILLRFWNDTTGLREATIRQYYQPAPEDLCYQNRTQLCLDALEPTVTDVCERAHRSFLCYHQQYGF
LKREDRYIPKTALEMKQIQQDCLDVFGLSPRRLDQYQDGHFPDDPETQCFVRCVGLKTGLYSDRDGPNVE
RLYIQCDSCADEAVFRERANECVAAQRRHKLSKCTAAYRTLYQCFRDDQLDLYASITTTAAPTSKGYRTT
TTSKSPPNVIPALSVRETGEPQYHLVPSQFEIILKSLYNRNY
>AsteOBP36
MIKGSPNCRWVWDLLGFVTVFFWSQIPIADGAMTRKQLINSMDMMRSACAPKFKVSTEMLDNLRNGIFAE
DRELKCYTMCIAQMAGTMSKKGEINIQKTLAQLDAMLPPDMKEKAKEAVHACRDAQGRYKDSCDKTFYST
KCLAEYDREVFLFP
>AsteOBP37
MVRRWVVETALMLLLLTAGDLRCDAKSNLILQSFDELVLECAELMSITPSKLTALRSGALVKDMETKCLL
RCVGVSGRFWSDYTGLRKDILARYFLADAADTQNVNRTQLCLNELPSVQLDAQHCCNLALESFLCFYYNY
GNLRQDRIFVPLDHLQLQHVTARCMDVHHITHDHLMSLSAEEMDANGSVHCLVRCIGIKTGVYSDRDGVN
MDLIYAQYGEGYCEAEFKTNAYECIRRQSEQTYGNSCKRAYHLLYKCFENVRNVITEYELRDSEEEE
>AsteOBP38
MQQKNVQIVLLMLLGVAASTMAFFTEEQHEIAKALADSCHAELGGDLPEDFATKMRLGDLTLNSEISKCT
IQCMFAKVGFTDEDGVANRAVLIAKLSKGNPTEKAEMFADVCEKNEGESKCDKAFSLYECYNKNKSIFD
>AsteOBP39
MDPIPDDYTRRWAEVTYHVHTRLRFPLQYELRWCSAAMKTLLVSISLFVVAQGAYVVRTFADATRYKDEC
TKQYSVRGSPLIDYMRQVALHTDDADSRWCIIRCILHKSELLAIEQGDVLHESNVHAQMQYSNAIVEDPD
DIRSETSRCLQEPNATHDECLRAYTFFACIQSTEYDLF
>AsteOBP40
MLKFVIAVLALGAVVSAEFVVQTRDDLLKYRAECVQSLSVSDELVEKYKSWNFPEDDTTQCYIKCIFNKM
QLFDDATGPIVDNLVVQLAHGRDADEVRAEIVKCAGTNTDGNVCHWAFRGFQCFQKNNLSLIKASVKKD
>AsteOBP41
MASFRVRYVGLVWMLTTTVITASQRYHDCVQKKNVAQAQEECVRYLSIPCARLAVYNDYIYPNDTATQCM
VRCMGINLGWWDDTDGVQEPAIRHYFHPDPDDEQYDRRTYHCLKSQRLDYPTPHGDACERAYESFRCYYE
QYGNIVVTPQFVPLSPLQLSDVMGQCAKILQTPGTGLGACGKAGKPSERDIGCLARCFLMRSGLYTDQHG
PNLDRLYVQCNNYANETKFRETTGACYRQLKLECKDNCVLVGRFLRECFYEGGVNINITLDQLAAILSVG
VTVLGTLIPALSGIAGSVASGVIPVVPDAGSVVSEVVSLT
>AsteOBP42
MNSFALSVLVLAVGAISVSARLQHYVVEKSFNQAQAECALYQGVHDDDLLRYVKEGYPDVEEVRCLLRCV
AFNLRFWNHTTGLQKHMIAGHFVPYPDDYHNVERTDACLAEQLYTCDDDLCTQVYKAFQCYYQHYGALSE
CPQFVVNTYLEDKQVVKDLSGMLALSQSTLQNLAGGCFPSGEESLCFFYAFVVRTGLYTEEDGANLERLY
YQYNEDVFNPNNAKTVACLQNQKKLACKKTTCQQAYDTFQACFGESQGLEYLVHTVFVDAAKDLLGQPVC
YCTKGKTCSLHGCYGR
>AsteOBP43
MNSFALSVLVLAVGAISVSARLQHYVVEKSFNQAQAECALYQGVHDDDLLRYVKEGYPDVEEVRCLLRCV
AFNLRFWNHTTGLQKHMIAGHFVPYPDDYHNVERTDACLAEQLYTCDDDLCTQVYKAFQCYYQHYGALSE
CPQFVVNTYLEDKQVVKDLSGMLALSQHTLQNLAGGCPPDGEECLCFFYAFVVRTGLYTEEDGANLERLY
YQYNEDVFNPNNAKTVACLQNQKKLACKKTTCQQAYDTFQACFGESQGLEYLVHTVFVDAAKDLLGQPVC
YCTKGRSCSLHKC
>AsteOBP44
MNFFIVSAIVLVAIIGSIQAEHEPLPHYFMLKSFPEAQAECAVYLRLPHDRLQRYMREGYPDEPEVHCLV
LCVLENLRAWENGTLQEHVLANYFVPATEDCDNAKRTERCLVHLPQECNGEPCVQAYRAFQCYYQNYGTL
TSCPEYVPSYYDEDLQEVYDVFRMMDTSEETRKKLAGGCFPSGPESQCFFYAYVTRFGAWAKGEPLLHNL
YIQTNEDAFKKDNAETQACLKNLNKLACNKSKCEHATDVFVQCFGQTKLFKYLLSVFKDGALTFTKH
