# Supplementary material for: Odorant Binding Proteins (OBPs) and Odorant Receptors (ORs) of Anopheles stephensi: Identification and comparative insights
Source: PLoS One. 2022 Mar 22;17(3):e0265896. doi: 10.1371/journal.pone.0265896 (PMC8939812; doi:10.1371/journal.pone.0265896)
Supplement: S3 Data — (TXT) [file pone.0265896.s003.txt]

>AsteOR1
ATGCAGTTGAACATCCTTTTGCAGCGTTGCAGGCGCCTGCTGGAGCGACTTTACATCGAG
CGAGACTTCTTTCGCCCGTACGAGATACTGCTCGCCCTGCCGGGATTTCATCTCGTGGAC
GGGTTTCGCCGCAAAACTTGGGTCCGTGTGCTGTTCTTCGTGTCACGCATCGTTCTGCTG
TTACAGTACGCGATCTGGGCTGATCGGTGTTATCTCGGGCTGATCAACGCACCGCAACAC
TCCGGCAAAGCGCTTCACTACGGCAATACGTTCGGTGTGCTAACGATGATGCTCGTTCGC
ATGCTAGTGGTGAGGTGGTATCTACCGAACGTGGAGCAGTTGATGCGTTACCTCCGGGGA
CAGCAACGCCACCGGAAGTCAAGATCTACAACGCATCGCGTGTCCTATCGGAAGATCGCC
AACATAGCGGTGACGTTCCAGCTGATCGGACTGGCGGATCGGGTGGTGTTTTGCTTTTCC
CGCACGTACCGTGAAGAGTTGTACCAGATGCCGTCGAACCTAGTTGATCTTGGATGGCCG
ATGGTGGTAGCGTTACACGTGTTTTCGTTCGACTTTGCGTCACGATGGGCCGCCGCTTTC
AATGTGTCACTTACGGGCACGAATTCGATCATGATGGGACTGTACGACGAGCTGGTGGAC
ATTGCCGATGATTACAGCCGAATGTTTGAGGTTCGAGGAAGCGATGGCGAGTTCTGGACG
GGTTTGGAGCGTCACATTGCGCAAACTGTCAAACGGCACGAAGCGTTCATACGCGAGCTG
AATCAGCTGAAACCATTCCTGCAGATCACATTCCTGGTGATGTTCTACTCGGCCGCACTG
TTCCTCGCAATTGGAATGTTCATGATTACGGCAAACGGGACAACGACTTACGATGTTATT
CTTAGTGGGTTTCTGTTTGCGCTGCTGCTTGAGTGTTACTGGTGCTGTCGACTCGTTGAT
CGTCTGAATGATATGGTAAGCTGTCTGGTTAAGTAGTCAGTCCACAGACTCTAACACTCT
CTTCTATAGAACACACAGATAGGCAAGCATCTGTATAATCTCGCGTGGCCTACAGAGTTG
CAGTACACCTGGGCGGACAGAGGTCGCTACAGACAGGCACGAAGCTCGCTGCTGATCATG
ATGAGCTCGACGCAGAAGACGCTCGGGATTAGCTGTGGTGGCATGTTTGAGATGTCCAGC
GAAGCCTTCGCTAGTTTGGTGAAGATGACCTACACCGTGCTAACGTTCCTCCGTGACACA
CAAAACTTCTCCTAAATGTAGCACACATCACCACAACGCTCAATGGCTACGTCACAACGA
GGTGGGCAAACATAAATAGAGTCAATTATGGAGTCCAGTCGCTCGATAGCGAACACCGCT
CTACATCAATGACTCTGGAAGGCGCGTGTGTGCGTCTCTGTTTTGGCAACAGCAGAGCAG
CAATTAGAACCAGCGTGCGGTCCCACTAAAACAAACACGTGTCAAGCGTTGAGAGCCTTA
ATGCTACCGGCGGGATATTTCTTTACCCGGGGGTTGTATCCCAAACCTCAGCTTCAAAAA
AAGCGAAAGGATTCAAAATACATTCAACGTCAGGATTTAGGGAGAACAAAACAAAAAAAA
AAAAAAAAA
>AsteOR2
TCACATGTTTTCCAGCATCATAAATATGGAGTACACCTTCTTCATAACCTGCGAACGAAA
TGGATCGGTATAGTAAACCCAGCCCAATCTCATCTCAACACCCGCCAAGCGTCTTACGCT
CAAAAACAGATTCAGGTCGATGATGGCCATCCGGGCACAGGTAAGAAAGCGTGGGTGTTG
ACTCCGATGCAGCAGAAGTTGAAAGATGCGCTTGTTCTTTTGATGCATATCGTGCCAGTC
AATGCCGTAGATCGTTTCCGTAAGGTGGGAAGCTTTTATCTCGATCAGCGTGCCCGGTAC
GCACAGGATAAACAGCTGTACAGTGCAGAGCGGTATCAGGATCAGCCCCGGGGGCCACAT
ACTCTGCAATCGTCGAACGGAAGGTGAAATTCTCGACCGGAAGCACAAGCAAGCGATCGA
TAACTTACGGTACGCATCACGTATAGCGTCAGGACGAGCTGGAACGTTAGCGACAGTACC
TCCACCAGTGCCTGCATCTTGTACACCTGCTCAATGGTGTTCACAAACACCTCCAACCGT
CGCTGGTAGACGATGATTTCACGCAGCTTCTTCCGGACGGCGTTATCTTGATTCTCCACC
CCAGACCACTGTATCAGCTGGTTCAGATCGGCCAGCTGTAGCTGCAGCACATCGTACTGG
ATGCAAATGTTGAGTATGAAGGCAAAGTAAATGTTCTGCGTCGCGGTCAACCCGGGCGGT
GTCCACAGGATGCAGCTCATCTGGTACAGATAGTTCAGCTCGTATCCGGTCCCACTGTTC
GGATCGACGAACGGCAGGTACACACCGAACGGCAGTATCTTCTTGCCACTGTACAGAAAC
AGTAGGGCCGGACCGACCGACGCGATGACTACGCCGACCAGAAACATTAGCGAGTAGAGC
ATTACACCGCGCCAGAAGATGCCGGTGTACCGGGCCAGGATGGCTGATTGCCGTTTGTCG
CGCACCGCACGGTGGTAGGTGTCACGGGTCATCTGCATCAGGAGCGGTAGCTTGCTGCGA
TACGCTAGCGCGCCCAGTATGCGTGCCCACCCGATAAAGCCGTAGAATATGGTGGTCAAC
ACAAACGACGTACCGAACAGGTCGCCGCGGAACAGTACCAGCACATCGTAGAACGACACG
ACCATAAACAGGCCCGCCATCAGGAATATGGTTAGGGCTAGTGGGTTAAGCACAAGCCTG
CAGGAGAACGCATCCAGGCCCAGCATGCGAAGAATGTGCAACTGCCAGGACAGGATACGA
TTGAACTTGTCGATTGGACTTTCCTTGACCGCTGCCAT
>AsteOR3
TCGGACTTTGAAGAATCAAACATTAAGGGCACGTTCGTGTGTGTGTGCATGTGTGGGAGT
GTGCGGCACAATTTAATTTTTGCATTTGCATTTCATAGAGCAAACGTGAACATACACTAG
AAGCATTTACATTGGTGGGAACACTTTGCTGATGAAGGGCATGCAGTAGAATCGCTCAGG
TTCTTGGCTGTGATAGGAGTGTAATGCTTGTTACATGTTACGTAACATCATGAAAATTGA
GTAAAATTTTTGTGACATCTGAAACGGGAAAGAAAAAAACAAAAATGGTGCAATGAATCT
TGCTCCTCTTGGATTCTTGGATTGGAAGAACCAATCCGGCCCATGGTACGGACATTAACG
AACAGGTTTAGGCTGATGCGTGTCATACGGGCGCAGGTGAGTGTTTTAGGTTGCTGAGAG
CACAGCAGCAGCAGACGAAAGATTTGCTTATGCTCCCTCGACAGTTCGTTGAAGGTTAGG
TTGTACACGCCGTCCGAAAACTTTTCCCCCTTTTGCTCGATGATGGTGCCGACCAGGCAG
AAGAGAAACAGCTGCAGCGAGAAGACTGGAATAAGCACCAGTCCAGGGATCCAGAGAGAC
TTTGCAGAAGGAAGAAACGGCGAAGGGAAGGGAATAATTTATATTAGATAAGATTGAAGG
ATGTGTGAGATAAAAGGATCCAAATGCGTACAAACTGCATTACGAACAGCGTGATGACAA
TCTGCAATCCAACTGAGAGTACCTCCACACCGGCCACTACCGTGTGCGAATATTCAATGC
TGGAGATATAGCTGTAGGAACGAGCCACCAGAAAAAGAGAGTCTCGAAAGGTCAGTTAGA
AGGCTACGGCTATGCAGGTAGTTTAC
>AsteOR4
TCACCTAATCAAACGCTGCTGACCATGCAAGATGGCGCGCAGCTGTTGCGAGATCAGTGC
CTCCCGGTCAGGATCGTGCGACCGTATCACCTGATCGAGATCGAGTAGCTGCACCGCCAG
TATGTCGTACTGTATGCAGATGTTCAGCACCAGGGCAAACATCATACACTCCGACGCAAC
CAGCCCGGGCGGTGTCCAGATGATGCAGCTCACCTGATACAGATAGTTCAGCTCGTACCC
CTTCTGGGAGGATGGATCGACGAACGGGAGCACCACACCGTACGGCAGGACGCGCTCGCC
GGACAGCAGATAGATACCGAGCGGCAGTATACCGGTAGCAATGGACGTCCCGATAAACAG
GATCGTGTACGCATTCACCGCACGCTGGAACATTAGCGTGTACCAGGCGAGAATGTTCCA
TTTGCGCTCGTCATCCTCCTTTACCAGCCGGTACGTGTGGTAGGTCTGGGAAAGCAGCCC
CGACAGCGTACTGCTGTACCACAGAAACACCGTGATACGGCCGATCCCGATCGTGGCGAA
AAAGATCGTTATCAGCACGTACACAAAGTTGAACATATCGTGCCGGAACAGGTACAGATC
GTACAGCGATACCACGAGAAAGAACCCGGCGAGAAATATCACCATCACGGTTAGCTTGTT
GAACCGATACCGGCGATCGAAGCTATCAACACCGATTAGTTTCAGCAGTAGTCGCTGCCG
TTTAATCAACCGATCGAACGGATAGATCGGATGCTCAACCAT
>AsteOR5
CTCTCTCTATGAAGTCGCTTTTTCTAAGCAAAAAAGCATATAAAAGATATCTGCAGAAAC
TTTCTTTTAATGCAATTACACCGTGCACTTTGTGCCATCAAGCATGGTCAGCAATTAACA
AACGCATGCATCAAGTTACACTGACCGTGTTTTTACAACCAACAAGGGTAGTAAAGTAAG
AGCATCGTAATGCTTTGCCTAGTTTTGAAGCTGCAACATAAACGTTAGCATCGAATAGCT
CTTCTGCATCAGTTCCGCGAAACTGTGCATCGAGATTTCACCGTGCGCACCGTAACTGAA
CCTTAACGATTGCTGTGACTGAAGAATTACCAGCAGAATCGTACGCCGAACGCTGCGGTA
CTCGTGACGGTAACGGACGGAAAATCGCAACAGTCTAGGCCAATCGAAATTATACAGGAT
CGTTCCAATCTGTCGATTCTGTCGATTAGAAGCAACAAAAAAAAGTGAAGGCAACATTGT
GAGCTATTTGCATTTCTAATGCATACGGCAATGCCGCAGCATGCATTATTCAGGCGCTTA
CCAAATCGTTCAAATCTTCCACTCCCCGGCAGAGCAGTAACGATTCGAGGATGAGAAATG
AGGCAAACAGTACGTACGCCATACTGTAGCCGGTGAAACCTTCGAAGGAAACGACGAAAA
ACGAGTCCGCTATCAGGCCGAACGTGCAGTAGTACTGCAGAAACGCAAACGGTGCTACAA
TCGATCGAAAGATACGTAGATTTCTGTAAAGAGATGTGTGAAGTACGTTAGCACATGGGA
GGAAATCACATGCCGCCGATGGTACACAGTACTCTAGCAGCTCCACATGCCGTTTGATGC
GTATCGTTAGCTCGGCCTGAAGTTTGTTCCAGCAGGCCCTTTCGGTTTGATCCTGGTCCA
TTGTATCGATTCGCTCCTGATCTGGCAGAAGCGTTTCTTCTAGCTGCCGAAACGATCTTG
CCAACAGTTCCATCTCAAGTCGAAAGACTGCCAGCAGCATATAGAATCCGATAAAGGACA
GCACGTAGATAATGCCCCAGCAAGCGGTCACCATTCCGTACACAATCTGTACCGCCGGTC
CGCCCAACACGCGTCCATTGTACTGGAACATAAACTCGGGCCGTGTTAATAGAAGGCGAG
CGAGAAAACACAACGATTCCACTGTGATGGCCGAGATGAGCACTACCAGGAAGCGATTGT
TGTGGCGATAGAGTTGGGAGCGCTGATCCTGTGCCCACTGATCCTCGTTCAGATAGGTGC
GATCGTTTAGAAATGCTTGCAGCTTGCGTATCGTTGGGTAGTTCAGTTCGACCAGTACTA
GCCGCAGTAAGGCACCGCTGCAAAGTCCGAGCGCACCAAGCACGTTAGCCGACGCGGTAC
TGTACTCCCAGTTGCTGAACGTCCAGTAGGTTTTGTAGCAGTAGGAAAGATAGGACAGCA
GGTAGAACGTGCGGTACACCGTCCAGAGCAGCTTTTTCCACGTCCACCGTGTGTTGGGGC
TGTGGTAGTGGAGCGCAAACACGGTACCGAAGGTGTTGAGAAGATTGAAATAATCTACCG
TGCTGGTGAAGGTGAAGAATTTGTCCCAGTACTTGCGTACCAGCGGTTTTCCAGGAATGC
GTTCCGGCACCATGGCGCGCTTTGCCATGCTTGCCCGCGTTGCGAACTTGAGTGTAAATC
ATGGTGAATGTTTGTTTTATATAGCAAACGCTTGTGACGACGGAGTAAAGGGAACGATAA
AAGACGAGAGCTTTCTTGTGGTGCAGCAGTTGTTTATGACAGCGCCTGTTGTTTTTCTTC
TCTTGCCCGAACGATTAAAGGGTAAAGATCAAAGTGACAGGGGATCTGTAATTAATCGGT
CCAGAGGAATGAAGGTCGTTTTAAAACGATGTATAGTTAATGACATTCTTGAGTGGTTTT
GCCGGATGTGTGTGTGTATGTTTGCATGGAGAATCGTTAATGCAGTATTAGGTGTATTAC
CATTCTCTAGCGGAAAAAAACTCCCCAACAAACGTTGTCACTCCATATGGAGAACGTATA
GTAATTATTGCTTGAAGCGAGAGAAGTCCAGTTGATGTTTTTTTTTTCGCTGCCAAACGT
CAACAACCTTATCTGTCGAAGTGGTGATGCGGAGCTTATCTCGTAGAAATGCATGTAGAA
AAAAGGAGCTTCAGCAACATGGAAATCCTAAATTGAACATTTTGAATCAAACAGAAAAAA
TAATATGATTGTTTAATTATAGGTTTCCTAAGCTATTTCTGAAAACTTTTGATTCAATTG
GGGATTGAAAGGTAAAAAATGAAAATTTTTGCTAATTTTATGAAAAAAAAATTGGTATAA
TATTTGAACTCTTACTGCTTCATTATTGTTATGCTCACCAGAAGCACCGAAATATGCAGA
GCATTTTCATTAGACTTTTGTCTCAGTTCATCAGGGGCAGATTTCTCAATATTATTTTTC
ATTATATTTTCTTTTTGCATTTTGATTTTAATAGCTCAAACTCATTTTTTAAAACTTTTA
AAACTTTTTTTTAAACTTATTTTTTAA
>AsteOR6
TGCTGCAAACAATCGCATCCAGCTCGTACTCGTTACTACAATGCTCACGATAGCGGCCTG
GTTCATGACGACGCAGCTATTTAACCGAGATGCGTTTATGCTGCAAATTAACGGTCACGT
AGTGGAGAGTGCTTCGGTGCAAATTGTTTACGGGCTGCTGTGCAACGTTTGGGGCATGAT
CTATGTGCTTTCGTTCGCAATTTTCTACATCATTATGAACATCTTGCAACTGGAGATGAG
CATTTTGCTGGATGGGATAGCAAGCGTACAGTCAACGGTTATCGACCGAGCAGGACGGCA
AATCGCAACTCTGGAAGCTACGGGACATTCAACGCAAATGAAGCAGCAAGTGTTCTGGGA
CATTTTACAGCCAGAACTGAACAGGCACATCTCACGGCATGTCAACCTTCTGGAGTAAGT
AATTCTGTTCCTGAACCTTTTTTTTCTATTCGTCTTTACAGTTTGTTCCATATCCTCTAG
TAATCTCAAAGAGTTTAGCACGATAGTTGGCCCATTTTCGTTCGTCCAGTACTATGGCAC
CTTTGCACTGATCGCCGACTGTGGCCTTATCCTTGCAATGGAAGGACTCTCAACGAACGG
TATGATCTACCTTATATTTGTCACCGTACTGGTGTTCCAGTCGTTCATCATCTGCCGTGG
CATCGAGAAGATAAACGATCTGGTAAGCTATCTGAACGATTTCGTTTCAAAGTTATTTTC
AATTCCGACCTGACCGCTTCCTACCAACGCTTCCAGAATGAAGCCATCGGACACGCACTG
TACGCGGGTTTTAACTGGCCCGAATTATTACAGTACAACGTGCGCTTTCGAGCCCAGTAT
GTAACGGCACGGCACACGCTCATGCTCGTCATTGGCCGTTCGCAGAAAGGATTCCAATGT
TCGTACGGAGGCTTGGGTGGAATTTCCATGGAACGGTTCGCCCAGTTAATGCAGAAAAGT
TACTCGCTGCTGACGATTCTGCTTCAGTTTGTCAAGTAAAAGTGACACGCATCGCAAACG
AGCAATCGGAGAGTGTATGTGGCACACTAAAAAGGCAAAAAT
>AsteOR7
ACAAGTCAATCTCGTCAACTATATCACATTTGATACTCCCCCACATAAGTCGCTGCCAAT
TGGCCTTCATTACGGAATGTTTGTTTTTGTGTGCAAAACTATTTTCAACTCGCAATTTGC
GCTGATTGCTGACGGTGGTGCAAACACCGGTCACATTTGCCACTTTTTCTCCCATCAAGC
GAGAAACCGACTTCAAACCTTCACGTGAACGTACGCACCTCGCACACACCCAGGATGGTG
CTACCGAAGCTGGCCGATCCGTTCGCCGTGATGCCACTGCTTCTACGCCTGCAGCGATTC
GTAGGGCTGTGGGGCGAACGACGCTTTCGGTACAAGTTCCGGTTGGCTTTCCTAAGCTTC
TGCATTCTGGTCGTTATCCCCAAGGTTGCCTTCGGCTATCCGGATCTCGAGACAACCGTA
CGCGGGACAGCTGAACTGATATTTGAGTGGAACGTACTGTTCGGGGTACTGCTGTTTTCG
CTCAAGCTGGATGATTACGATGACCTGGTGTATCGTTACATGGATATAGCAAAAATAGGT
TCGTGTGGCCCTTTAAAAAAAAAACACCAGTTTGAAACAATCCTTCCCTTTTTCTTCTTT
CCCCAGCTTTCCATAAGGATATTCCTGCGCAGCTGGGCGATTACCTTGTACACATCAACC
ATCGGATCGATAAGTTCTCAAAGATCTACTGCTGCAGCCACCTGTGTTTGGCCATCTTCT
ATTGGGTCGCTCCCTCTTCGAGCACCTACATGGCTTATCTGAGCACTCGCAACAAATCCC
GCCCCGTGGAGCATGTGCTACACCTGGAGGAGGAGCTTTACTGGTTCCACACCCGTGTAT
CGCTGGTGGATTACTCCATCTTCACAGCGATCATGCTGCCGACCATCTTCATGCTCGCCT
ACTTCGGTGGACTAAAGCTTCTGACCATCTTTAGCAATGTAAAGTACTGCTCGGCGACCC
TGAGACTGGTTGCGATGAGAATTCAACTGATGGACCGTTTGGACGAGGTTCAGGCCGAGA
AGGAACTGGTCGAAATCATTGTGATGCATCAGAAGGCTTTAAAGTGAGAGTTGTGAGTGT
GCCGATACCGTTGGATGTGTGTTTCAGGGTTCCGCGTTTGTTCTTCCAGGTGTGTCGAAC
TGTTGGAAATAATATTCCGCTGGGTTTTCCTCGGTCAGTTCATACAGTGCGTAATGATCT
GGTGCAGTTTGGTCCTTTACGTTGCCGTAACGGTAGGTGGGCGTTTCGAGTGGGGACGAA
ACCTTTCTCGTTCAATAATTCCCCTTTCTCTCCTTCAGGGACTCAGCACTAAAGCGGCCA
ACGTGGGCGTACTGTTTATACTGCTAACGGTGGAAACATACGGATTCTGCTACTTCGGAA
GTGATCTAACATCGGAGGTAACCTATGCTTTTGTCAACGTTCACACCTTCCCGCTAGTTA
GTCTGCTCCTTTCCACCCCAGAGTCTTAGCGTTGCTCGTGCGGCGTACGATTGCTACTGG
TACCAGCGGTCGGTTTCTATTCAGCGGAAGCTTCGGATGGTTTTGCAGCGTGCCCAAAAG
CCGGTCGGTATCTCTGCCGGCAAGTTTTGCTTCGTCGACATTGAACAGTTCGGGAATGTG
AGGCACTCGAGCTCGATAGTGATAGCCCAGCGATACACCGTGCTTCTACAAATGATGTTC
CCGTTTTAATTGCAGATGGCAAAAACGTCATACTCGTTCTATATCGTGCTGAAGGATCAG
TTTTAAAGGAAAATCATTACCGCATTGATTGTCCCTGCAGACAGCGGTAGGGAAACGATG
TATGCTACCGACTACCGACTAGCTACCGACTAGCAATTACACATCAAAGGTCAACGGAAC
AAAAATCGATAGATTAAAGCTAGCAAAGAGGACGGCAAGGGACCTATAATCATTGTGTTT
CGTTTGACGTTAATCATGATTATTAACTGCAATACATGCTAGTTTTTGCGACAACTTCAA
ATAGATGAAAAGCGCACCC
>AsteOR8
CACGTCCTCCAGCATGCAAGCATGCAATTTGACAAGTTCCAAAAATTTTCCTCACCCGAC
ACGATTATGGGCTTCGTGCTCCAGCTTTTGCATCTGGTCGGTTTGGACGGGCCGGGTCGT
GCGTCAAGAATTCGACTCGCTAGTGTTATGCTGTTTTATCTCACGTTCATCGTAATACCG
GAACTGACCGGAGGGTACACGGATGTACATCAGTTCGTACGGACCGGTGTGGAGCTGCTG
TTCAACTGCAACATATTCGTTGGTGGAATGCTTTTCGCTCTTGAAGTTACCTCCTTCCGG
ATGTTCATCCGAGAGCTAAAGTTCCTTGCGATGTTGGGTGAGAAGGATTTACCAGAGTTG
ATTGGTTATTGTGCTCACTTGAGTCACTTTTTTTTTGCAGCAAGCTCACTATCGTACAAA
TTAAAACATGCTATGGCCCGGTTTAACTATCGAGCAAACACCTTTGCCAAGCTGCAAACG
TTATGCATGGGTGTGATTGCCCTTGCCTACTGGGTGGCACCATTGCCGTCCATCTACTGG
TTCTACTATCATCCGGACAATGCCACCGAACCACCGGTGCGTTTGGTGCAGCATTTGGAG
GTGAAGTTCTACTGGCTCGAAAATCGTACCATGCTCAAGGATTATGTGGCGTTCGCGGTG
ATCATGCTGCCCGTCGTTTGCATGTGCAGTGCGGTGTGCAATATTAAGGTGATGACCATT
TCGGGCAGCATCGCTTACTGCACACTGTTCACCAGGCTAACTGCAAACGCGATAGAACAG
CTGCCCGATGTTACACCTGCCGGGTGGAACCCGAAAGCACTGTCGCACGTTGTGAGTATG
CATGCTAGTTTGCTGAAAACGATACACTTGCTCGATAGGACATTGCGATCGGTATTACTG
CTGCAGTGGCTAGGTTGCGGCTTAAATTGGAGCATTTCACTTGTGTATCTCACCAATACC
GTAAGTAGCATAATCGCCGAGAATCGCATTTTTAAATGGCGTTGACTGATCTTCATTCCC
AGGGCATCTCCTTCAAATCGAGCACCGTGTGCGTAATGTTTTTGCTAGCCACCTCGGAAA
CATTCCTATACTGCTGGTTAGGATCGCGGCTTGCGACGCAGCAAGAACGATTGGAACGTG
CGATCTACGCCAAACGTTGGTACAACTATCCAAGAAACGAGCGGTGCAGTGTACTGACCA
TTCTGAGACAGGCTCAGAAACCGGCCGTCATTACGGTGGGCAAGTTTTTCCGTGTCAACC
TGGAGGAATTTAGCAGAATCGTGAACCTTTCCTATTCGGCGTACGTCGTTTTGAAGGATC
AAATCAAAATGGATGCGATATAGACCGCAACTTATGCTACACTGCAAAAGGGCTGTATCG
ATACTAATTGGCGCATTGAACAGCAGCAGGATGCCTCCTTGTTCTTTCACCACGGCCTTC
TCGCTAATGTATCCGGGTATCAATTGCGATAATTAGCCAGTAAACAACGCTTACCTTGCA
CGGATTAATTGCTTCAAGTATCAATTAGCATAGGAAACCCCCAGGAAATTAGGAGTTCGA
ATAAAACTCAAGACTGTTCTGTGCTGACTTTTCATTTCATTCTTCGGATCTCGCCAGTAC
ACTCGATGGTGCTCCCGAAATTAAAGGACGAAAAGGCGGTGATGCCATTTCTGCTCCGCA
TCCAAACCATTGCCGGGTTGTGGGGCGATCGCTCTCAGCGGTACAGGTTCTACTTGATCT
TTTCCTACTTCTGTCTCATGGTGGTGCTACCGAAGGTCCTGTTTGGCTACCCAGATCTGG
AGATAGCCGTACGCGGTACGGCGGAGCTGATGTTCGAATCGAACGCATTCTTCGGCATGC
TGATGTTCTCCTTCCAGCGGGACAACTACGAGAAGTTAGTTCATCAGCTTCAGGATCTTG
CCGCGCTTGGTGAGTTTTGCTTTGTAGTATTGCAAAATGGCGTATATCCGTCTCTACCCT
CTTCCACAGTGCTGCAGGATCTACCGGCCGAACTGGGACAGTACTTGATCGCAGTCAATC
GACGAATAGATCGTTCCTCCAAAATCTACTGCTGTTGCCACTTCTCCATGGCAACGTTCT
TCTGGTTTATGCCCGTTTGGTCGACGTATTCTGCGTACCGTGCCGCCGCCACAAACAGCA
CGGAACCGGTGGAACACGTGCTTCATCTTGAGGAGGAACTTTACTTTCTCCACATCCGAA
CCTCGCTTGTGCATTACACCTTCTATGCTGCGATCATGTGGCCAACGATCTATACGCTCG
GGTTTACCGGCGGTACGAAGCTGTTGACCATTTTCAGCAATGTAAAGTACTGTTCGGCAA
TGTTAAAGCTGGTTGCCCTCCGGATGCAGTGTCTCACCGGAGTAAAGAGGGAGCGGGTGG
AGGAAGAGCTAAACGAGATCATTTCGATGCATCAACGAGCACTCGAGTAAGGCCTCGTTT
GAACATCTAGTTATGAAATTTCTTACTACTCCAATCCCATTATCTCACAGCTGTGTCTTG
TTGCTAGAGACTACATTCCGCTGGGTGTTTTTCGTACAGTTCATCCAGTGCACCATGATC
TGGTGCAGCCTCATCCTGTACATCGCTGTGACGGTAACGTTGACCTCTCTTCCGTCAATC
CTCACCACCCTAATGCATTTTTAACTGAACAGGGATTTAGTTCAACGGTGGCAAACGTGT
GTGTGCAAATCATTTTAGTGACGGTGGAAACTTACGGCTATTGCTACTTCGGGACTGACC
TGACCACGGAGGTAGCTTCTTTCACCAAAACAGACCACATTGATGCTGAATGCTTTTCAA
TCCCACTTTCAGAGCTATGGAGTGGCACTGGCCGTTTACGATAGTGATTGGTACAAGTTC
TCCGTATCGATGCGCCGGAAACTTCGGCTGCTGTTACAACGATCCCAGAAACCGCTCGGA
GTTACGGCGGGAAAGTTTCGTTTCGTCAACGTAGCCCAGTTCGGCAAAGTATGAATAGAG
TGGGGGAGCTCCGTGAAATGTTGAAACCACTAACCTTATTTCGTCTACTCCAGATGCTGA
AGATGTCCTACTCGTTCTACGTGGTATTGAAGGAACAATTTTAGGAG
>AsteOR9
CGTCCAAATTGAATTGCTACAGTTTTTTTTTTTCAACATCTTCAACGCAGACACCTCCAC
CATTCCCATTAATCGGTTAGCTGTTTTAAAATAGTGAAGTAGCTGTACGAGGCTCGTAGA
ATCTAAACCAAATAAATTTAAACAATTTTAGCTTTTTTAACAACTATTTAAAAAAAACGA
AGCTTCCCACTTACCGCCAAGAACGTGTCGAGCGACATGGAAATAAAGAAGGCTTGCATT
TTCAGCGGCCGGTTGCTGTACAGGATAAATATCTGCAGCATGCGGTTGGTGCCACGATCG
TACCGATACCAGTCACTTTTGTACGCCGACATCGACAGCTGATTGGCCTAAAAGTGTCGA
AAGAGAAACGGGCTGGTAAGGTTTGGCACATATTTGGTCAGAAAGAACTGGCGCCAGAAC
CACCACTCACGCAAGCATGTATCTCGTTCGCGTGCCAGTAGTAGAGAAACAGAATGGTCG
TCATCGTGGTAATGTAGCAAACGTCGATAAACACCTGCACCCCGGAAGTGGTCATGGAGG
CTTCGAACAGTAGCGCACACAGCAGTACGGAAAATACGACAAAGTCCAAAAAAACGGCCG
CCCGTGTTAGTTGCTCCAGTTCCCGCGTGAACGCAACCAGGTTCGCTTGCCGTTTAATGC
AATCGATTATAAGCGTACGACGTTCGGTGTTGTCGACAGAATCGGGCCCGCTTGGTTTCG
GTGTGTTCTGGCCCAACTTATGGTAACGGTCGAGAAAGCAGAGCCGATGATTTAGCACGC
TACACTCGGTCCGACCGTAAATCATCAGGGTAACCATAAACATGTGCCACGAGGGCACGA
TCAACTGTCCCACGTACATGATGTACAGCTGGATCAGGTAAATCTCGAGGAAATGGTTAG
CCTTTCCATCGGCTGCAGGATACCAGGAGCGTAGAATCGGTGTTGGATACTGTTGCAGCA
CCGAGGTGCTGTACGACACGGTCGAGTTTCGCTGCCCTTCCACCGGACCGTCGTACATCA
GATACAGCACCAGCGAGTAAATGCACATCATGTTGGCCGTTACCAGCGCACAGCTCCAAA
ACACAACCGCAAGTCTGCTCAGATAGCGCACATTGCTCGTCACTATGTCCTTCTCATCGT
CCCAACCGTCACCGAGGATTCGCTCGATTCCGGTATGAGCGACCTTAATAATGTCGTTGA
ACCCTAAAACGAGGAAATTGAAGGTCAGTCTTTCAATACACAGCGACTTACTTGCACGAT
GAAGGTAGAAGAAGATAATCCGAAAGATGGTCGTGGTGAAGAGCAGGGTGGTGGCCGCGT
TTGCCGTCATATCCGATACCGATCCCCACACCTGCCACAGATCGACGTACTGCGTGCAGT
TGAACAGTATCATCGACACGGTAAACACCATACCCCGCAGACAGTGGGCTTTCTTGAGCG
GTTGCGACTGGCCCAGCAACAGGCCGTAGTATCTGAGCCCTAGCAGGGTACGCTTGAGTA
GCGGACTTTCGTACACCGCGTCCGGTAGGATCCATTCCTCCTTTAGCTCCAT
>AsteOR10
TTCTGTTTTTGAAATCAATTAAAATGTCAAACGAATTATTCAATGAACTGTGAATTCGCA
CCAGTGCACAGTATAAATAATCTTTCCCCAAGCGGAGCCGTGCGCAATCCATCATGGAGT
ATTTACGGGGTTTGAAGAAATATCACTTTTTCCACTATTCGGCGACTGACCCGCTGGAAG
CCAGCATGGACCTTACTGCCGGCATCGAGACGTTCAACAAATCTATGGGAGTATCGTTCT
TTCGCCGTAAGCATTCGTTCATAAACTTTTTCTTCATCTTCGGCATCAGCAACTTGGTGC
TGTATGTGGTGAGCGTGCTGAAATCGGCATACGAGTCGCGGCACGACACTACGAAACTTA
TCTACTGCATTGCCACGTTCGGGTTTTGTTGTCAGGTAAATGGTAGTGTTTTGTGTAGCA
TCGCATCCTAGCTCTAATGCCACACGCTGCTTGCAGGCCATTATGAAGATTTACAGCTTC
ATCATAACTCGCCAGCGTGTAATCGATCTGTACGAGAACAATCTGCGGTATTATCAGGAC
ATGACGGGCCAAAGCAACGCCGTCAAGCGTGTGCTGTGTGACAATGCGAGCCTCATCTAT
ATCGTGATCAAGGGGACTGTTTTAATTTATCTCATACTGGTCATCGCCACCATGACCATA
CCGGGGTTTTCGTCACTGTTTCTGGCGGACCGTATACTACCGTTCGGATTCGTAATGCCC
TTCTTCCGGGCGGACACACTGACGGGCTACATATGGAATTACCTCATCCAAGTGATAATG
GCTACCTACTATTGGATCATAACGGTCGGTTCGGATATTACCACGATTTACAATCTTATC
ACCGCCAACGGACAGCTGGACGTGCTGATGACGATCATCGGTGAGCTGGACGAGCAGCTG
GAGCGGGGCGAGTGTCCGGAGAGGATTCGTGATAAAATTATTGAAATCGTTCGGCAGCAT
CAACATCATCGATCGTATTTGCAGCAGTTGGTAGACTTTTTGAACCCCTATCACTTTGTA
ACGCTTGGCTCCACGGTGCCAACGATGGTTATTTCCGTACTCGGATTGGTTCTGGTAAGT
GGTATCATATGCTTAAAGGCTTTTTCATAAGGACAGCACTTTTCTCGACCTTTTCTTTTC
TTTTTTTTCTAGCTTGATTGGTATCCGGGTGCGGCGATAGTGTTTCTTGGATCTGTTCAA
ATATTTTACATTTGTTTCCTTGGAACCAGTCTAGAAATTAAGGTAAAAATCATTTCGACG
CTTTTCGCAGTTCGTTATTGCTTGCTGTCCATCTCCTTTCAGACCGATGCTCTTACGCTG
AAGGTCGGTGCTATTCACTGGAACAAACTTTCTATCCGAGACATGAAGTACATGAACTTG
GTGCTGGCGATGACTCAAAAACCAAAGATGCTGGCCGTTGCCACGTTGCCATTAAATATC
ACTGCATTTCTGAAGGTATTGCGGACGATGACAACATTTACAGCTAAATTAAATAGGCTT
TTTTTCTTTTCCTTGCCAATTGACAGATTCATAAGTTGATCTATTCCTTGATCATGATGC
TGGAAAATACAAAGGATTGATTTACTTTTTTATCA
>AsteOR11
TTAATCTTCCTCATTAACGCTGATCATCATCATTCCAATGGAGTAGGTCTTTCTGTAAAT
CTAAAACCATTTGTACCGCAATAAGAGATGAGAGATGTAGAAAGATCGATTGTGTTGAAA
AGATGTTCATTTACCTCAAAAAACGCTCTCATATTAACGGTCCCAAAACCGTACGAAAGG
CGTCCGGGATGTTGAGATGCAAGTAACAATAATTTCATGGCCTTTTGATCGCAAACTTCC
ATGTTGTACCAGGGAACGTTATAAATGGCAACCGTTAGCTCATCGCTCTGAAAGGTAAAA
GTAAGCCATATTTATTGCACTGTGCAAAGGAAATTGGAAACACCACAAACTTTAATGTTA
AAAACTTGTCCCAAAGCACAGCTGAAGAACAGTTGGGCTGTGAGCATGATGAAGAGAAAG
TATCCTGGGTACCAGTCGGGAACCTGGCGACAGAAAATGATTTATATTCAATGTTTTGCA
TGTAGTGAGCGCATCCGTTATCTTACCGAAACTATCACCACCACAATGCTAATCAGCTGG
CAGAAGATGCACCCGAACACGATGAAGAAGTGCAGCTCGAACAAACTGCACATGCTCTTG
GAGTAGCTTGAACGGCACAGTAAAAAAGCGATGAGTGCATTATCGTCCTGAATTACCGCC
ATCCCTACTTACTCCAAATGTTCGATATGATGTTCGATGATCGACTGTATCCGGGATCGT
ATTTCCCTCGTATGATGTCCATCGGTGTTCAGCGCACCAAGCCGACCCAAACGGTCCAGC
TCGAGCCGCAGCATGTCGACTTGCAGGCAAGCGTTCTGTAGAAATATGAAAAACGCAGTC
TCGCTAGAGATGATCCCCGACACCATGAGGCCACTTTCGAACAGTTGAAACGCAAAGTTC
AACGCGAACCCCTTCAGATAGTCCATCCCGACCGTGGGAATGTAGAATCCGAGCGGGAGC
GCATACTCAACGCACACCGACCAGATCAAAGAGGACACGAAGATGAGCATGGCCGCCGCA
CTGGAGCAGAATCCAAACAACGCCACCAGCAGATATGTGTCCACCAGCGTGCGAACGAGC
AGTGCGTCCTGTTCCGGATCACCATGGAACTGATCGAAGAACTGTACCATGAACTGATGC
AGCTGCAGGATGAGCGATTTGTGCTTCACAAACACGTGCATCTTGATCCAGGCGATGAAC
ACGTACAGGAGCGTCTCGAAACAGAACATAAAATCGACCAGATTGCCGTACGTGGTCGTC
AGGTTGTACAGATTGATCCAGAAGAAGGCGAACGAGTTTAGCAGCACCAGCCGGAGGTGC
ATATTTCCCGGCTTAAAGTTTGGCGTAAATACATCGATCCCGACCAGACCACCGATCCGG
TTAACGCTGGTCACGATGCTGTTGTACTGCTCGCGTGGATCCGGCGAGTGACGTTCCAGG
CGACGTCTCACCACGGTGCGGAGTCGTTCCAGCAGGTACAT
>AsteOR12
TCGAAACCACCCATCATCATCAGCATGAGCGGGTGATGATGTTACACAGTTTTGATGAAT
CGATTAATCGATTATCATGAAACTGATCCGTGTCCGTATCATGTTTGTGGGGGTGGGTGT
CCAGATTAATTAGCCACCAATGATCACATGGGTTGCAGGATAAACACTATTGCGACTCAT
CAAGAACGTTTCTCTTGTTCTTGTTTCCAGCAGGTGCATCATGGAGCGATCGTTCAACCG
GACTCATTCGTGATTCCCGGCAGTGACTCACGCACGAGACGGGAACGAAACCGTCTGTGT
CATACGGTTAATTGGCTCCATGCTTAGTTTGTTTGCAATTAGGAAAAAAATCATTCATCA
CGCGAAAAAGGTCGTCACGGCGGCGTAATGAAGGTCGCCGCTGAGACCTGTTCGAGACCT
GTTGTGCCGCCGGTGGCAGTTTTGTACCGGAGTTCTATGGCTCGAGACGTCAGCCGCCTC
GTAACTGACTCACAGCCATGAATTTCACGGTATTTTGTCACCTGCTTATGAGTCGTTCGT
TTGTTTGCTGTGTCCGATGGAATACTTTGCTATCAAGCGCGTCTAATGTCGATAAGCTAA
AACAGCGTGCAACGAATGGGTGCCTACCAAATCGAATGGTGAAGTTTGCATCGTAGTTGA
ATGGCTCCATCTGGGGGCGCGTGTGCGTCATGGATGTGCAGAAACTGCTGGACCGTACTG
TACGTATTACGTAGTACAGTACGTACTTAGCGATGAGCTAGTTTCGCATAATTTTCCGAT
CGTCAGGGTTCGGGAGTTCGTCCTGTGATCTAGAGCAGGTATATTTATTTTTGGTCGAAA
TTGGAGGTGACTCAAACCGGTTCGCCGGGTGGACGGTTAATGGTATTAGTTCGTGAATTA
TGATCTCGCTGAGATATCTTTGACAGATATCAACAACATTGTGACGTTACTCGCACATCC
AGTCTGTTTATTTATCCGTACAGTTGGTGCCGATGGGAAGTAAACAAAATGCGCATTTGT
TGTTGCTTCTTATTGGGCATATATGGAGCATATATGGTGGGGGTGAGTTGCCTTTGAAGG
AATCATTGCGCATACTAAACGAGACTGCGAGATAGATTCATCAGACAGATGCCTGTGTAC
AGTACTCGATTTAATTTCACTTTGCTACTGACTGGTGGTTGTATCGGTAACATCAGTTTA
TAACAGGGCTATAGTATCATGGCATAGAGCGATATCTTATAAAAAGATTTTATTTACAAA
GCAATCAGTTATTGTTAGTGGCGTTGCCAGTCGCATGATTCTATTCTATTCACTATTAAT
GACTATTGGCTAACGTTTCCTTTTTTTGCTTCCGTCTGCTACTGTTATTGAAGTTAGTTT
GTGTATAGAGCAGGGGTTAGAAATCTCTTGTTTGAAAATAATATGTAATAAAATACGCAC
AAGAAGTTCCACATGGGTGGCACATTAAAAGAAAATACTACAACTCTTTTAACAGCAGAA
GATTTTTTTTATTTTGAATTCTTTGATGAATTCGACGGTACATTTTATATTTTTGCTGCT
GCCTTTTTGTGTAGCATTTTACATACTCTGTTTTATTAGCCTAAGCATGGCAATTTATCA
TGAAGAGATCATACTAGAGACAAAAAATAAAAATGAAGCATTCAGATTGGTTTTCTTTGG
CGTACCCCTTTACGACATTCAATAATATGCCAATCGTACTTGACTATTTAATCTAAGTTT
TTTTGAGGAAATTAACAATGCTGGAAACACAAGCATTGCAGATTGTTATTGCAGTAGCAT
TTCACAGTTAGACAACAAACAACATAGAAACTTTTAATGTTTTAGTAACGGGAGCTATTA
CTTTCTAACGGCAAAATTACGCCTACGAAATAACTTTAACATTAGTCCGTAATCAATGTA
TTATGTGACCAACGCCAACTTACCACAAAATAAGTGATAATTGTAATGAAAAAGTCGAAA
AACGCTGCTAGTGATCTAATTCATTCACAACATTCATATGGGCTATTTATTTGCCTCCGA
CGAAGCAATTAGTACGAATCATCACAATAAGGCAAATAAATCAATATCGATGCACTGAGG
CGACTGAATTGACGATCTAATTAAAACTATTGTCGCAATAACCTTGGCTAGCTGATTGCG
GGTTGTGCAGCAATGTTTATCAATTGAAGGATGCGTTACAAATATGCAACAGGCGTCCAA
TTTCCCAGGATTACCCCGAATAGCATATCGAACGAAGATGGCGTGAATTGTGGACAGTTC
CATAACGTTATAAAAGTTGCACGCCATTCGACCGACCTCGCTAATGATCACGGTTTACTA
ATTGGCAAGGATATAAAACAGCATTTAGCAATATGAAAACATTCATTTGTGATAGCGTGG
CAGTGCGACAGTGATTACATCAATGACAACTGTAATGGAGCTGAGCCCCGGGAAAGGAAA
GTTTCCTCTGGTCGATCTCACTATAAGAGGGCTCAAAGTGATGCGTTTTTGGAACGAAAA
GCCTGCTCAAACGTTCTCGATTTTTGGTTTGCTCCTGGTAGTTGTCTACCCGATCGTTTG
GCTTATTCCGAGCTGGCTGTTCATAATCAGCTCGCAGGACAACCTCACGCTGCTAATGAA
GGCAGCTAACGAACAGATTGTGTTCATGGCTATCTTTTTCAAATTGTGCAGCTTTGTTAT
AAATTTCCATCGTTGGGAACAGTTGTTTTACGATCTGCAACGTGCGTTCACCTCCGTCAT
GGACGATCAGAGTCTGGACATTCAAGGGATTCTGGGACACGTAGAAAAAACGGCACACCT
TTTGACGAAGGGCTACACTTCCGTCCTGTGCTTCAACTGTGCTTTGTATGGAGTATTTCC
AATGTTGTTCGTTGCGGTGAAATACGCCATCACTGGGTCGCACGATGTACCACTGTCGAC
ACCGATCGAGGCAAAGTAAGTAGCTAGATTTAGTGGAAGTGTCGTACGCATACGACGTGC
AAAGGGCTTTCCCACCGTTCTTGTGTAGTTATTTTATTCCAGGTTATCGTACCCACTTTT
GGCTCTGGTTGCCGCTTAACGTTATGCTAAATGTTTTGCTGGAGATGCATGGAATAGCAC
TATTTTTGATTGAATGTTTCACGTGGAGTCTGGTCCATGCTACGTCATGTTTGTTCCGAG
TTCTGCAGATCCAGGCCCACGAGCTGTCGAATCAGAATGAGCGCAAAGATCAGTGGTATG
CCAAATTTGAAAGCTTCGTTTCTTTGCACGAGTCCGTTCTTCGGTAGGCTGGTTATTTGT
TTGAAACATCGAAACCAATGCTTAACATGTAACGCTTCTTACAGCTCAGCACGTACACTC
GAAGAAATTCTGAGCTTTCAGATGCTGTTTCTTTACATGTCAACTGTTTTTGCACTCTGC
CTCATGGTGATGGTGCTCTCTTTGGTAAGATACTGTCCAAGCTTCCCAATGAAAGCGTTT
AACACTTTGTCTTTTAACAGGCTTTCAATGATGTGTTTCTGTTGATAGCAATGATCTGTG
TTATTGGTTACTGTCTTTTTCAAACATTTTCCTTCTCTTACCTGGGCACCGAGCTGATCG
AGGAGAGTGGGGCTGTGGCGGATGCCATTTTTCACAGCACCTGGTACAACCAGAGCGTGA
AAAGACAGAAAGATCTTTGCTTTGTGCTGATGCGCGCCAAGAAGCCGGTGAAATTAACGG
CAGGAAAGTTATTCATCGTAACGAGGGATTCCTTTACGGAGGTTCGTATAATTTTAAGGC
AAGTTTTAGCTTCGGCTGTAAGAAAGTCTTTCTTTCTCATTACAGGTGATTAAGCAGGCG
TACACCATTTTTACGTTGATGTCCCAATTTCTGGAAGAATCTGCTAATTAAATATTTACA
ATCTGCGGAGGACATCTGCAAGGAAACTCAGTAGCGTAATTCATACGTCACTTGTTGCCG
AAAGCAATACATTTGTAGCAAAGTTAATTTTTCAAGTTATAGCAACATATTCATCATCGC
TTTACCGTTTGAAAAAGTGCAATATTAAACTAAGCATAACTTATTGCTTAATTGTTGTTA
TTGTAAAGGCAGCCATTCTTTTCGTAGGCTCCTTGGATGAAATGGTAAACAAAGCTAGTT
GACATGGGAAGTTGACGGCTTCAGATGACAGGGGAATCAATTACCTTTTATTGTGAAATT
ACTAGATGACATTGTTATAGTTATTGTTATGTTATGGACGGGGTGGTCCGGTGGCCGAGG
CGATAACGGCGCCGGTCTTCACACGGCAGGACCGAGGTTCAAATCCCATTCAGACCGC
>AsteOR13
GTCCAGTGCAGTGACTGGTTTGTGGCCACGGTGTTATCATGGAAGCGGCGGAAAAATTCC
ACCAGTACGAGCGTTACTTGCGCACGCTCTGCAACGTGCTCGGGTTCGACGTGCTGCGCA
AAGGGTGGAAGAAAACGTTTCGCACCTACGTGACGATCTTTCTCTGCGGACAGTACTTCC
TGTGGATGGTGTGGTCGATCATCATAGCGAGCGATACGTTCGAGCTGCTGAAGTCGCTGT
CGTTCATCGGGTTCTTCTTCCAGTGTTCGTCCAAGATGTACTACACGATCGCGAACGCGG
CCCATTACTCGACCAACTTTGCTGGGCTGCAGGAAACGATCTACACAGCCCACATGGACG
GTACGGAGGAGCAGAAAACGGTGATCGATCGTGTCATTACGGTGGTGCTGCTGGCCACGA
AAGCCACCACGGTCCTGTTCACCTCGTCCCTGTTTATCTTCTCGCTCTATCCGGCCTACA
TGTACTTTGTGATGAACGTGAAGGTGACGATCTTTCCACTGTACATACCGGGGATAAACA
TTTACTCGTCGTACGGGTACGGCATTACGAACTCGCTGCACATGTTGATAGCGGTTTACG
GTTTGCTCGGTGCCCTTACGTCTGACACGGCGTTTATGCTGTTTGTGCTGCATTTCATTA
GCTATGTCGAACTGTTCCGAATAGAGTGTGAACAGTTTGCGCGAGATTTGGACGCGTTCG
GTCAGCAGTGGGAGTATCATACGGTGGAGTACAAAACATTCTGTCGCGATTGGATGCGAG
CACTGTATCAGTATCATCAGCAGGTTATCGTCTACCTAAGTTCGCTGCAGGAGTGCTATC
ACAGTATCTGCGTGTATCAGGTAGCTTCCTGCAGCTTTTCGATCATGTTCAATCTGTTCC
TGGCGTTAACGGTAAGGGTTTCAGGGGTGGATGAATGAGAGGGTAAAGACTGATTGTTTC
AATTTCAGACTGACTGGTACGCTACGTACAGTTTTATGGTTATTTCCTGGTTTCAACTGT
TTGTCTACTCGCTGCTTGGTACCGTTATGCAAGTTATGGTAAGTAAGAGTCGCAATGCTT
CCTTGTTGATGACGCTGATGAGTCACTCTACAGAATGCATCAGAATTGAGATAGTCGACC
ATTGGTGGATATATTAAAATCAGTGAGCACTAAGTTCCTATCGACTGTAATTGATTTGAA
TTCTCTATCATCATCATGGTGTCATTGCTCTTTCCTACGGAACACTAGGTAGATTTGTCC
AAGAGTGATCAAATTCTGAAGGTCAAATTAACGATAAATCGCTATGATGTTGCCAGACTG
CATAAAAAGATGGATTTATAGAGCTTCACAAACCGGTAGAAGATACTTCACAGTAGTGTT
GGGAGATTTGGAACTCGGAAGATACGAAGATCTAGTCTCTAGAAAGATTCTTATCAGATT
GGATCATAAATTGCGAATTCAATAAGGATCCTCATTCAATTCTGGTTAGGATCAGATTCA
AATCCAATCCGAATGCGATCCTCATTCGATCCGCATCCGATCCGTATCCGATTCGCTTCC
AATCCAAATATGATCCGAATACGATCTGAATCCAATTTGCATCCGTTGCGATTCCGATTG
AGATTCGATTGGGAATCGATTAGGGATCCATTTTGATTCCAATGTGATTCCTTGAGGATT
TTAATGGTTTTTGATTTTGATTTTCTTGGGATTAGATTGAGATTCGATTGGGATTCAATT
GGGATTCGGTTGGGATATGATTAGAATTTCATGGGGATTTCTTTGGGATTCCTTAAGGAT
TTGATTGAGATTCCATTGAGTTTTGGTTGGTGTTTGAGAGGGATTGGATGAGAGTTACTG
GTTTGGAATAGTAAGCATGGTTGCAAGAATTTTGATGACTAAGTGTGATGTAGTTCAAGA
CCCATAAATATTAGTGTATTAACAGAAGTTTTTCTTAAATGTTTTATTTATGGAGGCTTT
GGGTCTTTGAGACCTCATTAATCTCTTTCATTTAGACGGAAGGGATTTGTATACAGACTC
TAAGATTCGGATCTCTATCAGAATTGATTCAAATCCACAATAAGTTTCATTTTTTCCATT
CGCTACTCCTCCTTCTAAAGTCGATCGCGCACAACGCTGAAATTATTCTTGTTACACTTT
TTTATATCTTACCTTACGGAATTTTAGTCATGATATCCAGAATGTTTCGATTTTGATGTA
TTCTTAGCAAGTTGTATCTTTCGTAGCTCGTCTCCAAAACCTTGTATCACATTCATAAGC
TTAGCATCACCATGAAACTCTATCATGAACAATACCAGGCAATCTTTTACTCAAATTTAC
AATTTTTGCTCATTTACAGAACGACCGGTTGAACAGTTACATCTCGAACCTGCCGTGGTA
TTTGCTGCCGACCGACGAACAGCTGCGGTACAACTTTATGCTCGGCCGCAGTCAACTGCC
GGCCGAGATGGTCATCCGCAGCGTTGGCCCGATGAACATGGAAACGTTTACCGATATAAT
GCAGAAAATCTATTCGGCCTTTACCATGATGTACAGCTTTCTGGTGGATCTTGGTTAACG
CTATTCGACTCAAACATCATCATCATTCAAATCCACCAGCTACAACGTGCGATTATCGTT
GGATTGTTTACATCTTCATAGGGAGGGGATTTGTTTTTTATTTTCTTACACACATTCAAT
CGAGTATGACTATACGCTTTTACGCTTACACGAAAGGTAATTGAAAGTCGTTCAAAATCA
CGCCCGTTGCTCATTATTCACCAACTCACTACATCCAACACTTTTGCCGATTTCCCGATT
TGACAGCTTCGCTTCTGCAACGACAACCGTTCTAGACGGCCTGCCATTTCCGGCTGCTCA
TTCGCTGCCGGCGCTCATATTTATAACCAATTTAACCTGTCATATTCAGTGAACGATGAC
ACAGGTAATCACTGTGCAGCAGGTGTAGAGCAGCCACCAGATGGTAAACAGCTCACCGCC
ACGGTAAGGCCACCGCACCCACGCTATGGTTAGAAAAAAAAATGTTTTTCGAACTTTGAG
CACAATTTTGAGCATAATAATGATAACAACAGTGGGAAGCAAAAATTGTGAAAAGAGTAG
GCAACTTACAGCAAAAAAAAGAAAAATGGCTCAGGAAATGGAAACTCTTAGCAGCATGTG
TAAACAAAGTGTTCTCCCGGGACGATGCTGGGAGCGGAGGTGCAACGGGACGGGAAGAAA
AATTAAAAGTGAAAAAATGTCATAAACAGTGACGTCTTTTATGTGCTACACGTCTGGCTG
CTGAAATCTTTCAACAGTTTGTGTAGCATTTTTCCAATTTTTACTTGCCGTGTGTTTTTC
TCTTCTTTTACCTTTCAGCCGCATTCAGGAGTTGCTTCAGCTCCGGCTCCGACTAAATGG
GGCGCGTGCGTTTTTCCGAGCCTTTTTTTTTGCTTCGCTTTTTCGCTTCCTCTTCTTCCT
CTGTTGTGTGTGTTTGTTGCAAAAGACGGGTTTGGTGGGAGCATTTGTTGCCACGAGCCA
AAACTTTTCTTTTCCTTTCATGTCGTACCTGTAAGTGAACAGGGCTGCTGCCTGTTATCC
TTTCATTTCGCTCGCTATTCTTGGGCTGCTGTGTTTTCCGTTTTTCTTTTTGCAGTTTTT
TGTTGTTGCTGATTCCTTTGGCCGCCCTGTTTTAGCGTTCGCTGCTAACCGTCGTTTTTC
TTCCGTCGCTGGAAGGGATCGGGATGATGTGATGATGTTCAATCTTCCGCGCCCAACCCA
CGCGATCCTTTCGCGCGGGCTCACACGCGTACGTGGAAAGCAAAAGCACCTTTTAGATGT
GTTTGATAAAATGATAAAAAAGTGTAATGAAGCGGGGGAGGAAAAAAAAAGAACTGCAAA
ACGCTTGCTTTGAAAAATAAGATCTGACCGACGCAGATAGAAAGGCAGCCATGAGGCGAT
ACTGTAGCGAGCCTAGAGGAGCGTTGAGCGGGAGCCAGCCAGCAGCACAGTTACGGGTAC
CACATTAAATAGCGTTCCTGAGGCATATTCTGCTGCTGCTGTTTTCTTTCTACAGCGGCA
CGTTTGAGCTTGTGTTTAGGTCGTTTATCAACTGGCCTCCGTTTCCATACCGGGCCAAGG
GATGAAAGGTAAAAGCAAAATGGTCCGGTAAGCAAAAGGGGTTGCACAAATGGCTGGCTG
GCTGGTTGACGGGAATGAAGGAAGAAGGATGGTAAGAATGAAATTAAAAACCGGAACCGG
AAAATCCTATTGCGGCGTGCAGCGTGTTTTCATGGAACTTGTTCTAGTCAGCCGAGATTT
CCTGTCACTGGCGCTCAATGCTACGGTTTAATATTCATAAAGCGCGCACCCACACACACA
CAGAAAAAGATCCAGGTGGATAGCGTGTGCCAAGAAAGCGGCACGGGGAAAACACGATCC
CGAAGTATATCTCAGATGCAACCGTAATGCTATTTTCGTGTGAACTTGTGAGATAAAATG
GTGAACCGGATGTACGGGGGTTAGGTTTTTGTTTAACTTTTGTTGGGTGCTGTTTGGAAT
GCAATAAAGTAAGTTTGTCTGATGCCGTTGAAGTAA
>AsteOR14
AAGAAGTCTGCAAAAGTCTGCAATGCTACACATCCAAACAGAAGCAAATACGAGTATATA
GAACTTTTGGGTCTATTGACTTTGGGCTACCGTTGATTTGCCCGCTTCTTGGACATGGAC
ACTACGCACACTCGACACCTTCCATTTTTTCCCTCACATGAGTGTCAGTCCAGGGTGTGC
GCTCGTGCACTGCCCCAGCTCTGGACGACTACTGGTAAGGGGATAAAAAGGAAGTACTCG
AACCCGGACCCGTTTGGTTGCATTCTGGAGTGCGTCTCAAGGCATCTCATTAATAGACTT
CAAGCTCTGCTCTGCTGTCCCCATATCGGACGCCACACCTAACATGAAAATATCGATAAA
AATACCGACGTTAGGTCCCAGGAATATGGCATCGTACCTAAAAACGGTTCAAGTGTTTAT
GTATCTTAAACAAGCTCACACAATGTACCACCAGGAGTAGTATGTCCCCGTAAAAGGGGG
ATGTTAAAAATAGCCTAAGAATCTCAGCCTCATTAGTCACGTGTGTGTGGTTCTCGGGGT
GGATTTTTCCAATAGACCGTTAAACGTATCGATCGATTGACTTTATGTTGAGGATGTTCG
CTGAACTTGGAGGTCTGTCGGTTCTGGTTTTGGGCGCAGAGTTCCGACTCTTGGTCTACT
CAGGTCTACTCCACAAAGCTGTATTGATCCTTTCCATCCATAATCTATGTATTCACGAGT
TCACCAATGCAATGGGCGGGAACTCATCAGTGCTCAATCAGTGCATATGTTATCAACGCT
TGTCCGCGTTCCAATTCCTTTAAATACCGACCACTCCAGCACAACCACTGCACAACTTCA
AACGATTACTATAAGTTGCTTTATAGAGGCTTTGATTCTGGCACACACAGAAGAAAAAAA
ATGCCACCAGCAAACTCTACCGATCAGCTGGTGCAATTCGAATCGTTTATCCGTGTGCCG
GAAATATTCTTCACCATGATCGGTGTGGCCCGGTACGGTGAACCGCGGCGAACGCTTCAG
GCACACCTCAAGCAGCTGCTGTTCTGGAGCTCGTGCGCCAACACCGGCTTCTGTCTGATC
ATCGAGCACATCTACTTCGTGAAGGCGGCGGGTAATTTTACCAACTTTCTTCAACTAACG
GCACTGGCACCGTGCATGGGCTTTACCGCCCTGTCCTTCGTGAAGATCATGACGATCCAG
CTGAACGGAACGAAGCTAACGGACATGCTGCACCGGCTCGAGGCACTGTTCCCGAAGTCG
GCAGCCCTCCAGGAGCGGTACGGCGTGTTTCAGTACAACCGCGAATCGGAGGTGGTGATG
AAATCGTTCTCCATCCTGTACATGACCCTGATCTGGATGTTTAACTTGCTGCCGCTGGTA
TCGATGGTGGCGGGCTACTGTGCCGATGGGACGTGGCACAAGCAGTTGCCGTACTTTATG
TGGTACTGGTACGATTGGCACGAGCCCGGCTACTTCGAGGTGACCTTCCTGCACCAGAAC
TGGGGTGGATTCGTGTCGGCCGTGTTTTACCTCTCGACCGATCTGATGTTCTGCGCCATT
GTGCTGCTGGTCTGCTTGCAGTTCGACATTGTGGCGTACCGGTTGAAGCATGCGCGCCCG
GGTGACCAGCAGGAGCTGCACGAGTGTGTGCGCATTCATCAGGCGGTGATCGAGCTGTGC
AGTGAGCTGGAGCACATGTTCTCACCGTCCCTGCTGGTTAACTTCCTTAGCAGTTCGGTC
ATTATCTGTCTGGTGGGGTTTCAGGCCACGGCCGGTATAACGCCGGCCGATCTGTTTAAG
TTTGTGCTGTTTCTCGTCTCCTCGCTGGTGCAGGTTTTTCTGCTGTGTTACTACGGTAAC
AAGCTGATCGTTGCGGTACGGGATGACGGCAGCATCGCAGCAGGATGGGAGAAGGAAAGA
ACAGATTTTAATATGCGCTTTCTCTTTTTCTCTACGGATTTTCTACGGAAAGAGCTCACA
AATTCCCTACAGTGCCTTCGAGGGACAGTGGATCGGAGCGTCCGTTGCTTACCAGAGATC
GTTGCTGTTCGTCATGTTACGCTCAACGACGGTGCAGAAGCTTACGGCGCTGAAATTCTC
CATCGTTTCGCTGGCCAGTTATTCGAAGGTAGTTCCCACGGTGGTTTCTGGCAGATTTTG
ATGATTATTGCCTAAAAATCGTGTGTTCTTTTTTGTTACCAAACAGATCCTTAGCACATC
ATTCTCGTACTTTACGTTGCTGAAAGCTATCTACGAACCCAATGAGAAGAATGTGAAGTA
AGCGTACCACCCGGCCACCACAACAAAACCATCCAACGTAGTCGAACTAGAGTCGAAACG
GACGAAATAAAAACAGTTTACCAAGCAAAATTAGTCGACCGCGCCACCATTTCTTCCAA
>AsteOR15
GAAACGACGACTGTAGAAAGAATGAGAAATTATGCTGAGCTTATCAATGGTGAGCATGCG
TCCCATTATGATTTCTTCAAAGCATTCCGTTGCAGCAGTGCATACACGGAATAGGCCATA
TTGAGTGTCTGAAAAGTAGAACAGTTTTGTGTAATATATTTAACGGTGTGCTCTCTCTCT
ATTTCCATCCGTACCGTAGTGTAGGCTTGTAAATTGTAGTTGAAAAAATAGTATGCCTTC
AGGGTCAGTGGTTTGTTCATGCGTTGAAGCAACATATGCACCGTTTTGCGATCGTACAGC
CCCATCTCGTACCACCGGGAGCTGTAAATGGAGGTGCGAAGAAGATGGCTTTTGCGAGTC
ACCTCATTACCGAACCGGCAAGGTAGGAACATTTGAAACATCATTGCAAGCATGTACAGT
AGATTCTGAATGGCCGTTAGCTCGTAAACGTTAAACTGCAATTACATTTCAAATTGCATT
ACATCCACACAGATACAGCACATCGAAAGGGGGTCTAGCTAGCTGCACCGGGGGAACTTA
CCATTGAAGATGTTTTGAAAGCGGTTGCACAGATAACCAACCCACTAGCACTAAACTGGG
CGAAGAAGGCAGGTGAGTACAGCTGTTCAATGTTTCGGGTCATCCTACGCGTAAATTGCC
ATAACAGAAATGAGAGTTTACTATCTTTTGCTTTACGGAAACAGTAGCAAACGGTTTCTT
ACTTGTGCAATTTTTGGTACTGATTGATCAGGGTCATGAAGCTATTCCCAAACTGTTCGG
AGGTTTGTATCATCCGGAACCGTTTCCCGAGCACATCCAACTGAATTCCGATCATTCCCA
GAAAGTAACACAGCTGCACGTCTATCGCCACATTGATTAGCATGTGGAAGTACATGCCGA
CCACCTGGTAGGCGAACATGATGCCAAAGTTGAGCCGCTCCGTCGATCCATACGCGATGC
CCATCACCCAAGGAAAGTACGGCATACGGTAGTCCTGGTGCAGCAGGTACAGCAACGAGC
TCGCAATCGCTAGATGCGTCGTCGTGATGTACAGATAGAAGTAGTAGTTAATCTCTCCGA
TACCCTTGCGATGCAACTGTTCCTCCTCTGCGTCGACCGGCTTAAAGTCACTGTCCAGCG
TTTGCCGGTACAGGTAACATATCTGATCGAACTTATAATACGTGATCAGTGCCTTCAGCA
CCATTACTATTTCCGTGAAAACAATGTACATGATGTACAGGACAAGTTGCTCGAACGTTT
GCATCACGAACATGTTGAACGATAGCGTAAACAGATAGACCACCATCAAGACGACGTTGA
ACACGATACGATACGCCCT
>AsteOR16
CAAGAGACCTAGTCCGATTGGCAAACTGCAAAAGTCGTAGACCAAGGAGCCTAGTCCAAG
GGGTCTAGTGCAAGAGGCCTAGTCCAAAAGACTTTATACAAGGGGCCTAGTCCAAGGGAT
CTACTCCAAGAAACCTAGTCCAAGGAGCCTAATCGAATCTTTGTCTCTAATTATTGAGAT
TTCCTTTCCACAATTTATTGAGATCAAACCTTCCGGTAGCTCTTGAAATTACGAGTAAAA
CCGAGGCTAACCACCAAGAGGTACCTTCATTGATGGCATTGTGGCCAAGAGATTCTACTT
TCTAAATCATACGAGTTTTAATGAGTTTTTTGGATTATAAAAAATCATCTACTGCACACA
CTAGAATCAAAATGACGGTAATTAATGACTGGTATTTTTTTTCAAATACTCCCACTCATA
GCTATGCTATCCTTTCGATTTATCTACCTAATTAATTATATGGAAACGGGCGTTACAGAA
GATACCCTACAATTTGTCCCCCTTTTGGTGCTGTGCGTTGACCATTTGATCGCTATGCCC
AAGATCATACCATCAGTTATAGGTGACAAGTACTGGCCGAAGGATATTCCCCGTTTTGCC
AGAGCGCAGGATGTACGAAACTGGCCGTTTTATCTTTCCCATGCGTTTTACCATGTGGGC
CTGGAAGCTGTGCGGTGTGTTTAATGCACCCGTACCAAAATCATTGCCGTACCGTGTCTA
TTGCTATACGTTCTACAGCTGCATCATGGCATTGTATCTGTTTGTGCTGATGTTGAACGT
GTTCGTTCCGCAGCCGTTCGAGCAGCGTGTGTTCTTCATCATGTACATTGCGCTTACGGA
AACGGCCATGATCCTGAAAACGAGTACCATTTATCGGTATTTCGATACTATCTGGGATCT
GTACGAAACCACACTGGGTCCATCGTATCAACCCCGGGACGGGCGGGAACGTGCGCTGCA
CGACCGTACCCTGCTAGTGTTTAATCGGTGGTACTACGTCTACATCTTTGTGAGTCATAT
GGCCGCCTTCGGTACCGGTAGCCATTTACTTAGTTCCGAGTATCGGATGCCGTTTTTTCC
TTGGTTTTTCGGCATCCCGTACGGTGATGAGGCACGCGTGGCATATTACACAATCTTTGT
GTACCAATGTTTCGGCATGTACTTCCACATGCTGCTCAACACGGCCGGCGATACGCAGCT
GTGCTACATGCTGCAGATGATCGGCATACAGCTGGATCTGCTGGCCAAACGCTTCCGAAG
TCTGAGCGACTCGGAAGAGTTTGATCACTCGTTTGTACCGTTAGTGCAACACTACAACAA
GATCCATCGGTAAGTTAGGAAGTGTTTCCGGTACTCGTTTTGTTTGGTTGAATGTTCTAA
GGTGTGTGCTTCTGTTTCCTAGCATGCTTTGCAGGGTCGAGAACCTTTTTTCGCTTGCCT
ATTTTGTGCAGTTCAGTGTCAGCGGTCTCGTGATCTGCGCCTCCGCCTATCAGGTTGCAT
CTATGGTACGTGCGGTGCTTTCTACGTTGCGCACCAGGAATCTAACCTTCCTTTTTTCGC
ACACCTTCCAGTTCAATCTGTACGATTTTAGCAAATTAATGAACGTGTTCTACATGATGT
CCATGACGATGCAAATCGGGCTCCCGTGCTATTATGGCAATGAAGTAACGCTCAAAAGCT
ATGCACTGACGAACGCCATCTACTCCTCGAACTGGTACAGCATGAAGCAAAGCAATAGGA
AAAGCGTACAAATGTTTCTCGTCCGCACCAACAAACCATTCGCCGCGACGGCGTTTCGAT
ATTTTAACTTTAATTTACCTGCCTTTACAACGGTAAAGCTTTTTTTTTGTTTTACCATAA
CTGAACTTTAAATTCTTATGCAACAAATGATTTTGTTCTTTACAGATTCTCAATATGGCA
TACTCCGTGTATTGCGTGTTGCAGCGTAAGGCAAAAAACGTTTAGAGAAAATAGCTACAA
ACCGGGGAAATAACCTTATTTACTTTTTGCTAACCTTTGTGATTTTGTGTAGTGTGTAGC
AAGAAATTGTGCATTATAATTTAGTAGATTTTCTACTAAATCTTCTAAACGTAGATCAGT
AGATTAGAGGCAGTCTTACACATTTAAAAATGTTTCTCTGTGGAAAGTCAAGGTTGATCT
GCGTCCTTCGAAATAGTTCGCTTTCGTACGTGTGATTTTAGCCGTTAAAACGGTTTTTTG
AAGAATTTCTGTTCTAATAATGCCAATATGTTATTGCTAACCAAAAAATCGCCGATGTTA
CATTAAAAATTAAGTGGAAAATGTCTAAGTCTAATAGTTCTGATGAGCTTGGAAATGTCG
TGTCGCACGGTTTGTAAAGACTTTCATGGAAAAGTGTTGAAAGTTTTAGTTAATAATCTG
GCAACAAATGGATATAACCAGTAAATTGAGTGTATTGTAAAACAAAATATGAAAAAATCT
TTATAGCCGCAGAGAAATGCTTCTGTTTAGTTCTTTAAAAAGATCCTAATTTTTTGTAAT
GTGGAAGAAAGAAGAACCATTGTTAGAAATGTTATTCTTCTCTCAAAATCTAAATACGAT
GGAAGCTTCAATAGTTATCTAAAAAAATGACGTTACTTATTTATTCAAACGCAACCTTAA
ACAACATACTACAGTATCCAATTAAATTCAATTTTAATTAGACGTTGTTGCATATGTACC
GGCTTTTTTAAAAGCTGTCATCTTGTTATAATTGCTACAGCTGTTTATAATGAGTAATTC
TCCCACGCACTGATTTTTCGGGACTTTCGAGAATAATTACCTCATATTGGAGATTCAGTG
TTCGA
>AsteOR17
TATCAACATAATGTTCACATTGCAGCTACATAACACACATCGAAAACTTCTATCAGATGC
AATCGTTCGTTGAATTTCTTTGCAACTCGCTGCAGGCAGCTCTAACCTTGAACGAGTTAC
ATCGCGTATGTGATCCTCACCATTCGAGGTCTTGCGCCGGCAGAACTTACTCTTAAAATG
TTTCTATTTCAGAACTTTTGGCTGCCAGGGTTTTTCATTCTTCCGATGGCGGTAGGACAA
ATGCTTATACTGTGCTCCTTGGGAACACTGATCGAGCTGAAGAGTGACCAGTTCAAGGAT
CAGTTGTATGACATTGCCTGGTCAGAGATGGAACTTCCCCAGCAGGCAATGTTTAAGTAC
GTGCTGCAAAGTGCTCAGCAGCCGATGCGTTTGACCTGTGGCCGATTTACTGTGATTAAT
ATGAATCTTTTCCTAACGGTAGGCATCGTGGGAGTTCTGTTTTTGGAGGAATGACGGGAT
AAATTAATAGTCCATGTCTTTTTTGATTACAGATTCATAAAAAAATCTATTCCTTCTTTA
TGATGCTTCAAAACATGTGA
>AsteOR18
ATGGCTCAAAAACACCGGAAAGAAATGGACCAAGAACTAGACCGAATCATCACCTTTCTC
AGGCGTCCCTTACAACTGTTGGGCTTGGACGTGCTTGATCCGAGCTGGAAACTGACACCC
CGCACGGTCTTCACTATCGGCATGTTCATTCTGCAGCACTACGCTAGCGCCTGGTTTTTA
ACAACACACCTCGACGCGTTCGTTGTGTTTACCGAATGCTTTTCAACATCGGCCGTCGGG
CTGGAAATAGCGATCCGGATGGGACTGCTCCTCTACCACCGCGAACTGCTGAATGAAACG
GTACAGATCATCAGAAATCAAAAGTAAGTGTGCCGTTTAATGTGCAGAGTTTCAACCAGC
TTTCTGACACCGCCACCGTTCTAGCAATCTTTTTAGGAGAAGCGAAAGCTTCCAGAAACT
TGCGACCCAATTCAACAAAGTTGTGTCCGTATCCGTGCACCTGATCGCCGTCATGTATCT
GTCGACGATGATGTTCGAGCTGATACCCATCGTGTATCCCGATCCGAAGAAAAGCAATTT
ACCGCTAGCGCTCTTCATTCCGCACATGCCGCACGATGTTGCACCGTACTGGCAGGTCAA
CTACGTCTATCACACCGTGATGAACTTGATCTGTGTGATGTTCCTGTTCGCGGTAGACGG
CACACTCGTGCTGTCCATCCTGGCCGCTGTCTATCAGATTAAGGGACTGAAGCTATGCCT
GCAGGAGCTCGATACCGGGGCAGAGCAGTCCGTGCTGCAGCGGGAGCTTGTTCGTATCTG
TAAGACGCATCAAAGCATCAAGCAATTTATCCGCCTGCTGGATCAAACGTACTATCTAGA
TCTGCTGGTGGACTTCGGTCTCGTCTGTCTGATTCTGTGCATGGGCTTGAATGTGATCGC
GGTCGATGTAATGCAACCGATCGGTGTCTATCTGATAGCTGTGGCGTTTCAGCTGTTTCT
GCTTTGCTTCTGTGGCAATCTGTTGCTGATCGAGAGCGACTCCCTATCGAACGTTGCGTA
CTCCATCGATTGGCATGTGATGCCGGTGCCGGAGCAAAAGATGCTGATGTTTATGATTGC
GCATTCGCAAAAACCGCAGAAACTGAGCGGCATCTTCATGCCACTGATCATGTCCAGCTT
TATGTCGGTAAGTGCTGGTTCGGCAATGTCTGCAGGACCAACGGTTTCTTTTATATGTTT
TTGTCTGTATCTTCGAGCAGGTGATCAAGGCGAGCTATTCGTATTTCACCTTGCTACACT
AAATACTTTGAACGAACGCTGGAGGATGGATATCTCGCTAGCTTACACCGTTTGGGACAC
ACCAATACTCATGCAGAATTAAGCCTTTATTTGCGTACCAGGTGCACAAGACCAACTACG
AAGCAGTGTTAATAAACT
>AsteOR19
TTATCGGTTCGGATCAATATAAATTTCATCAGCATGCATACGCTTCAATGAAGTATGGTG
AAGTACGAATAGGATGCCCGACAAACCTGCAATAAAATAGGAATAGTTAATATGGTCCTC
GTCTGACGTTATAACCTTCTCGCCTACCGCCACAAACGAAGTCATGTTCACCGGCTTAAA
CACAGCACTCATCACTATGTCCGTTTGAGCATTGGCGAGCAAAAACAGGATCTTCTTCTG
CTGTGTAACGGTGAGCCGGTACCACTGAATCCCGTAAATGCTTTTCGGTAGCCGATCGTT
CACGATGAGCAGCACATTACCGAACAGACAGACCACAAACAGCTGACAGACGGAGGCCAA
CAGCAACGGATAGATCGAGTTCCTCGGCTGGCCAGCGATCACGTTCAGGCACATACAGAT
GATCGAACAGATCATGCTGAATATGGTGAAGAAATGCATTTCAAACGTACTGCTTACGAG
TTCCGCAAACCGTTTCATGTCGGTGTGCAGCTCGATGATTCGATCCAGGCACGGTTCGAG
GTGTTCCGTCTGCTGCCATTTCGATTCCGTAATCTTCCCGTCCAGCTCGTTCAGCAGCAG
CTCCAGCGCACTGATCCTAGTGCAGATGCTAATCAATGCCAGCACGATTATCCCATCGAT
TGGGGCCAAATGGTGGATACCAACAACAATGAGAAAGATATGGTGCAAGTAGTTTAGACA
CCAGTAGAGAAGATTTTCATCCGGCGGTAGGTACGGTATGCGAAACGCTAACGGCAGGCT
AGCCTTCCGCGAGTCAGGCATTATCAGCGGTCCCAACACGAAGAAAAATGACCCACAGTA
CATCGCGTACATCAGGCGATACAGCATCAGCATCCGTTCTGTAGCACGCCGGAACAACTG
CTCCATCCGTTCGTGTTCGTTGACACCGTACGAGATTCGCTGCCGACGGATCTCAGTAGC
AAGTTGCCGGCACTGGTCCCGCTGGCGGAGATAGAAGTACGATCGAATGAACACCTGCGC
TCCGGTACAGGCCTGCGTGAAGCACTCGACTTTGATCTCCAAGTGTTCGTAGTACTTGTT
GACCGAGAATGCTGTTAAAATCGGCATAAACCCAATCGCTACGAGTACGAGTACGGTGCG
CAGAGATAAGCGCCACTCGGGTTTAAAAATGTTCAACTTTAACACCTCCATGTGTTTGGC
GATCAGCGCAAACATGCGTTCTAGGTTTGCTTCACTCGTACTGACCTTCTTCAT
>AsteOR20
TTTCCGAAACGACAAAGTTGGTAAGGACTATTTGGTGTTTTACATTGTTTTCAAATCACT
GCTCGTTACACTCAGTATCGTAATTGTACGCTCATCATGCTGTTGAATGTTTCTTTCTTC
CTGTTATCAATGCTTGTGAGCTTCATCAAAGATCTTCAAAACCATCCAAACAGAACATCT
GGTTCCCGTGTTTTATTCCTAAAGATTCTCTATAAAAATGCAACAAGTAGATCGAAGTTT
AACTCTTGATCATCTGCCATAATTGGAGAATTAAAACGCCTCAGAATTACTAGACTGACT
GCGATCTGCTGAAGTAGTTGGCGACGATGCCAGTAAGGCTGAAGAGCGGGGTATGTTATC
AACTCCGATTCTATCAGTAATATCAAGTCTATGAGGCTTGCAAAGGTCTTTCGATGTTAT
AAACCCAAGGAAGAAAAATACTTTGAAAATATCATATAGACCTCATTCTTTGTTTAGAAT
AACATTTACTATTTCATTATATTTCATTTAAGTGTATCGTTGTATAATGATGAACACACA
TGAACTTTTTCTCACCTTTCTTTATTGCTCAAAGATATCCTTAACGCTGCTGTTTGATCT
ACACTTAAAAATAAATCAAACACTTTCGGGTCGTGGTACGTCTTTACTTTTCCTAGTCAT
TATTGCCACTTTGCTCCTCGCGCGATCAAAGGCCAAACGATAATTTCACACCAGGGTTTA
AGCTCTATAATCATCACTGAGTCATCCGTATCAAACATACTGCTGGGAAAAGCTATAAAA
CACCACGAGCAGCGCGTAAGGATCAATTTTAGTTGGAAAGTGATTTCTAACACCTTCAAA
ACGAAACCATGAGCTCATCAGGACAAGGCTCGAACATTTGCTTTCTTCGTTGGATACGCT
GGATGGACACGATAAACGGCATACATCTGCACAACGAATCGCGGTTGGCACGTGCATTTC
AGCTCGTGTTCTACGTTCTGCAGTTGAGTCAGCTGCTAGTCATATACAACTTTCTCAGCA
GTTGCCTGCATACTGTCTCGCTGGAGGAGTTTGCTCGTCAGTTTAACCAGTGCGGTGGCT
ATGTGCTTACTTTCTTCCGTGTTGCCACAATTGTAAGTTGCCCAGTGCAATCGGCCTTGC
CAAGTATAGTGCTACATGTGTGTTTATTTTTTATTTTTGAAGAATATGTATCGCACCGAC
CTTAAGGAAACGGCGCAGTTTATAAATGCTGCCGAGTTTCACCATCTGAACGCGCGTGCG
GAAAACATTCGCTCCGGACCGATCCGACACGCGGGACGTGTCTTATCCATCCTGTTTGCT
ATACAGGTGGTGGCTATTACTTTATGGTTCATAATGACCGAGCTGCAGGCACAGGCGCAA
AACGTTCTATTGCCCACCGTCACCTACCTACCGTTTGATGCGTCCGGTTGGCCAACACTG
CTGAAGGTGATGTTTCGTCTATACGTTTACCTATCGTGCACGCAGCTCTTTCTCACCTTC
TTCGGAAGCTACATCATCACGAGCAGCTATCTGCTTACGCTGACGATCGAACTGCGCATT
CTGAACGATTCGTACGCTGGAGCACCGGACGATCCACAGCAGTTGGTCGCCTTCCTAGAG
GATCGTGTCCGATACAAGGTGACACTGCTACACCACATCGGTATCATCAAACGGCAGATG
AACGTTGGTCTTCTCTTCGAGCTGGTGCTTATCGTTTGTTTATTGGCTATCAACGGGTTG
CGAGTATGCACCACGAGCAGCGATCTTAGCGAGATTGCACTGTCCGGCAGTATGATCATG
ATCTATCTGCTGGAGTTTTTCCAGTACTGCTGGCAAGTGGATGAGATGCAACAGTTGCAC
GAAGGACAAGCGTTTGCCGTCTACTCAACGCCTTGGGTTGGGGCCATGCAGCAAACGAAA
GCGCAATTACTGATCACGACCCGAATGGCACAGGTCCCGCTGCGCTTCATGTGCGGTGGA
ATGTATCAACTATCAACCGAACTGTTCGCAACGGTTGTACAGTTTATCTACTCGCTGGTG
ATGATGCTTTTGCACTTTAAATAAGTGGGCAATGTAACTGAAAACAAACGGAAAAGTAAT
CAACTAACTACTGTTGCACAGACTGCATCAAACATGTTGACATTCAATCGTC
>AsteOR21
AGCTTCAATAATTAAACCATGAGAAGAGGTCCGTATGGTAAGCCAGCTTATAAAACCGAC
AAACAGTCATCTAGCGTCTCATTTCCATCCCAATTCTGTAAAGTGCAACAAAAACCACCC
AAGGAACACATAATGGTTGTGAAGCGTACCCTACTCTATGGCTTCAGCTTGCTGCAACAT
CACTTCAACGTTGGTCACCCGTTGGAACACTTTTGTTTGCTGCGCTGCCTGGATGTTGTT
TCTCGTAAGTCTGAAAACAACCTTACCTGTACCAACTAAGTACAAGCACTGTTTCGCACC
TCACCTTAGCGGCCATGTTGATTCAGCGTCCCCGCTCGGGTCTGGAGATCGGCATCAAGA
CGCTCAGCTTGAGTGTGCTGCTAACGCACGTGGTCGGGCTGGCGTACGACTTAACCCAGC
AGGAAGACATCCGCGTTGCGATGGACATCTTCTGCATGCTGTCCCTGTTCTCATCGCTCT
TCGCTCGCAACACCTGCTTGCGCCAGTATCAATCGCACATCATCGCCATGGAGCGGTTGG
ATGCGAATCCAGGCTTCGAAGTAGGCGTACCGTACGCCGAAACGATTCGCCACCGGACAG
TGACGCAAAACAATCGCTATCTCGGATGGTACCTGGTGTCACACTTTCTCACCGTAACGA
TATACGTGACCCAGAACATGGCGATGCAGGGTTCGTTCGTCAAGATCATCACTCACTTTC
CGATTGATCTGTCCGGGTACGCTCCGGCACTGGATACGATGACGCAGTTCTTTTACACCG
TAGCCGGTTACGGTTGGGCTTGGTATCATGCGGCCGGCCAGCTGATCGTTATCGTGCTGC
TTCGCTTCGCTATCGCCGAGTTCCGAGTGTTCCTTCACTCGTTGGCTACGCTTGACGAGC
AAATTCACGACCGGCTGCTGCTGGAACTGGACGGCAACGAAGAGCGCGTCGTGCGAGAGC
TGCTCTACAAGCACGCCCGTCAACACTCGCAGCTAATCGTGGTAGTGATGCATCTTCGGG
CGATACTACGCATCTACTCGCTGGTACACTTCTCCTTCTACATGATCATCATGGCTGCCT
TCATGGCGCGCGTACTTGTCATACCCGGCAGCTCTTCGCTTGGCATGGCCATTCCCGTGC
TGGTAACCATTGTTTTCTTTCTGGAAACCTTTGGACTGTGCATGCTCGTGGAAAAGCTGG
TACAGTTGGTAAGTTTTGCAAGCACCGCTTTGGGAGCAGAGTGTCTAAACACGTGCATAT
CTTCCGCCCCAGAATCGTAGGGTAAGCGTTAATCTGTACGGGTTTGGCTGGACGCGCTAT
CTCCAGTACGGACACTCCATCAAGCGCACCATGATGCTGATGATAATGCAGGCAAACAAT
ACGAAGGATTTTTCCGCCGGCGGGTTGACGACTGTATCGGCCGAACTGTTTGCCAAAACG
TGTCGGCTCGTCTACACCATGATGATGGGCATGGCTAATTTAGCCACCTAAGTGGCGAGA
AGGTCGAAAGGCGAAAAGGAAAGTAGGGAGCAATCGAACTTAGTTTTTGCCTAAATGTAG
GCAATGCGCAGTACACACCACTGTTAACATCGTGTCATAGAATCTATCGCTTGCTGTATA
CGCTTTGTTAAGTAAACTCAATCTTTAGTATTGTTTCGTTATCTTTTCCAGTTCT
>AsteOR22
GCGATGAACTTACAAGCAGAACTTCTTCAATAACAGTACGCTACATGAAAACATCAAAGA
ATGTCTTCATCCGAAAACTATGGCTCCGTAGCATTTAATTAAAAACATCTAGAAATTCCC
GTTTTTTTTTCTTGTCTTCTTCAAAAAACGTCCTTCTCTGCTTCACTGTTTTCATGGAAG
AAATGATTCTGATGATTATATCTTCCAGCATCATCACCATCTTCCCCCTTTTCATCCTTG
TGATGACTTTAATGTTCGGACGTTGATTTGGCCAACCTTTCATGCGCAAGGGCGAAATTG
TAATGGGAGTTGTGCTTTATTCCATGTTCGACGATGATGTCTCCGACGGGATGACACGTG
CTCGGAATCAATGAAGCCGGGGGGGCGCTACGAATTCCGAGCACATCCATCCATTGGGGA
ATCTCCGTCGAGCGCAGTCCGGAGAGCAGAATTCGGAATCGTGTTGATCGGGAAGGGAAA
TTTAGTCATGAAACAGTTTTTTGGAAAAGCGTTAGAGGAATGCGTGCCCTGTTTCAGCTT
TCCACTCAACTGAAAGGTATGCCGTGCGTGTGAGACCCGTGTGTGCGTGTGTGGCCGTAT
GAGTGTGAAGGGAAGAAAAATGATCTTTCGGGTTTCCCTTTTGAGCTTTTTGACGAAGGA
TAATACCGTACATAAAATCCTGAGCTCTAGAGTGCTTAACTGAACCGTTCATTAAAATCA
GATACTGTGTGAGGTTAGGAAAACCCCTTCCTGCTGAGGTGTAGAGATTGAAGTAAATGG
TGTAGGAAATGGTGTCGGATGCGGATGATGTTTGATGAAATGTCGGTTCGTTTAATGCGA
AAGGATGGATCCGGCTGTGGTGGTTGGATATTGATTGGCTATTTTGTGGGTTAGCTATTT
ATTTGTCTAATGTGAAACTAGCTCACTCTTTAGATGAAATTTGTATCTGAGTTTTAAGTA
TACTGAACAACATTTTAACGAAACTTTTTTATAATGGTGTAGTACGAAAATGCCGCCTTC
AGGACCTGTACAAAAAGGATAAACGAAGCCATATGTTACCAAGACCAAGTCGGCAAAAGC
ATCTCTAAGGTACCGAAGTATACCGTATAATATGTTTCCAGATTCAACTCGTACAATTTC
AAACCAGTCAACCGTACCGGGCGCTGAGCATTCATCAGGATAATCAACATGCGACGGCGA
TAGGAAGCCCCGCACAGATGCCATGGAGACTTCCACAGGGCGTCGCCCACCTTGAAGCCC
TGAAATCGACAGTGAAGTGTTCACGCACACATGCCAACGTACAAATCAGAACATAAATCA
GACCACCAACGCCACCACGAGCACCCTCGTACCTGATTCATGAGGATCTGGCCGAGAAAG
CAGTACAGATACAGTTCCGTCATTGTGAGCATGAAGTACTCGAGGACGTTAATTAATTTC
ATTGTCGACAAACTTTCCTGCAAAATGTTGGATAAAGAAAAAGGCGACCAATTGTGTGAC
TGCGTGTGTGTGTGTGTGTGTGTGTGTGTGTTTAAGTGTAAAATACTCTGCACTGAACCG
GAACGTCATTCGATGTGGGTTCTGATTCTGTGGGTGTGCGTTTAAGTACACTTACTCAAC
GGGTGCAACTAATGAATGGAAGGAATTTTGATTGGATTTCTGGAGGGAAGGATTTGGAGT
GGAGGGGATGCTTACCACCGTTGCCATGAAGGATAGAAAGCACAGTAGCAGCAGTATCTG
GAACAGTTTCAACAGGATGTAGGGATGGTAGCAGCTTTCGAGCAGTTGACAGAAGCGAAG
CAGGAGCAAATGATGCTTAATGCAGTCCTCGAGAACGCACGTCAGCTCTGGCGAGAGTTC
CATGAGGTAGCTTTGGGATGGGGAGAGTTGGTCGAGCTTCGAAGGCGGTCTTGGTTGGCT
GCACACTGTCCAGGTCCTCCCGGAATATCTCCTTGAGAACGTACTCGCGTGTATCTAGCT
CGTGGCTGTCCTGCTGTTGGCGCAGCTCCTGCCGATAGTGTCCGTTCAGGATCATGGCCG
ACTGGCGGATGTTTGTCAGACTACAGCACAGCATATCGAACTGACTGCAGGTCATGAACA
CAAACACCATGAAGAGTGCTCCGGCCAGCCCATACACAAGGCTCACCTGCAGCTGTCCCA
GCACCTGGAAAAATGTAGGCCAGCTCGTACATCGGAGACTGCTGGACGTCGACCGGATAC
CAGCAGGGAAAGGGTAGCGTACGTTCCTGGGACAGAATCGGATAGATTGCCCAGTGCATC
GTACCGAGCACACAGATGATCAGCCACCAGAACTGGTACCGATTGGTAACCCGAATGCTG
GAAGCTGATCGAGATGTAGTGGACACCCGCGGCCGAACGCTTGCGAAAGTGACGAGTCGT
AAACTCGTACAGCTGCCGCACGTTAGACTCGTACAGCCGCAGGTACAAGCTCAGCAGCGT
CATGATCGAGTAGATGCTGGTGGTGATCAGGGTGAGAAACAGCTCGTCATAGCTGAGATC
CATGACGACTATCGAGACGATGTGAAACGCAGCGATATGCACGCAGATGAAGAACCAGAA
CAGCAGATAGCACGTGTCGATCAGCTCCGAGAGAAAGTATCGACCGCGCAGATACTTCGG
CAGGTACGGATTGTAGTCCGTGGGCCACACGGCCACGAACCTCAGTATCCTTTCGAGCAT
CCGGAAGTTCAACGAAAGCGTCTGATCGTCCTCACTGCTAGACCGCCACATTGTGCAGCT
ACCTACACCGAAGTCTCACACAAAACAGCCCAACTTCTACCCGAACAACTTACCTTTTTA
TCATCGCCCATTCTTTATGACTTTCCGATCTGGAGGATCTGTGTGAATTATTTATTCTTC
GCTTTCTGTTGCCGTGACAAATTTAGGGCCCCCTTTCTTTGGAGCACATCTTGCTCCCGG
GCATTCCGGACGGTACCTACCTTGCCGTGGGTATTAATTGTCAAATTATGCATGCATAAT
TTAAAGGGGTCAGGTCAGGTCCGGACCGTTCTCGGCTCGGTTCTGCGGAGGTGGTTAAAT
GGTCAAAATAATCCCGCCTTTTGATGGCAGACCATCGATAACGGGCAAGGGTTGCGTACA
AGCGGGTTAAGGTAAGAATATAATTGGAGCAAATTAGAGTCAATAAATGCTTCGAAGGTG
GTTTTAAGAAATTTAAACA
>AsteOR23
TAAGGGGGTGCGCGTTAAGAACCATTTGTACTCTTTATTGTTGTCACTACTATCATAATT
GCATGTCTGGTAAGGCACATACATCGTGCTTGATGAGAGCGATTCGCACACATTTGACTT
TTCCCTGGTCTATCCTTCACTCCAAATAAAAAAACTTGTCCTTGTCCACTTTTTTCCCAG
CTTTTCTTTGTACTAAAACCAATCAACGCTGGTAGCAACTTCGCATCGGATCGTCATCTC
ATCCCGTCTAAAAGCAAATAATTTTACAGATAGTATGCACGTAACAGATCGTTTCGGTGT
TAACAGTATGTAAACCATCGTAGCAGAAGTGTGTCTGTAGAGAGCAAAGAGCAATAAAAA
AAAACCCGGTGTCCAGTTGTTTACTTCAACTGTACCAACACCATGAAGTAGGTGACGACG
GCTCCGAGAACCTGGCGGGAAAAGGAGAGCGTTAGCGAGTTAGAGGTAGGAGCGTGAAAA
ACAAGCAAACGTGAATCAAACATTAGATCAAACGGTCTACCCCCGGTTTGCATAAGCTAA
GGCCGGTGACTTCTTGCGCCTGCTCTGGCGCCCAATCCACACGCCACCTATTGGTACATT
CCACTTACCGAGGCAAACAGATCGAGTGAAACGGTGAAAAACTTGGCACCGGAAATAGTC
ATCGCCTTCTGGCACTGTTGGCATACGATCTGGACGAAGGTTTTTGCCTCCTCGGACCCA
TCGTACCAGTGGCACGAGTAGGCCGCCTCCATCACGGATGAGCTCTGGTAACAAAAAAAA
GGCCGACGCGGAATTGCGCCGAGATTCAAAAGTGGAATGAATGGAAATGTGAAAATGTGC
CGATGATACGGTTTTGTGATGCAAATATGAGATGAAAATGGGGAGGGGGGGGAGGGGGAA
ACCGGCAAAGCGCCGCACTCGTACCTCCTCGATGAGCCGATTGCCGAAGATGCAGAACAG
GAAAACCTGAGCCAGCGCGTAGCACAAATATCCGATTACGGTCAATCCGTACACGTTGAC
ACCGTCGATTTTGGTTGCCTGGTAGGCGAGCAGCGTCAGCTTGATGGTGGAGGTCAGCAT
GTGCAGCAGCAGGGCGGGTCCGTACGTATCACCGATGGCCGAAACGAGCCTGTATGTGGT
GGAAAAGGAAGAACAAAAAAAGTCAACTCAGAAGCCATAAAGGCAATCAAACGGGACGAG
ATACGTTTTTTTCCATTCCATCACGCGAATCGTCCTGCTCGTCCGGAAATTGAATGTCGC
ACAATGCGTTCGCAGGTGAATAATAAAAATATTAATCAAATCATGCATGATGATCGATTG
AAAGACAGACCGACATGACCGACCGGAGCGGCGGGACTGTTTGCATTCAAATAGGCGGCG
TAACGTCGAAAAAGGCTTCCCTTCTTTTCGGCCAGAAGGAAATTGAATGCCTGTCTGCCA
CTGCGTTTATAATCGATCATCCGGTATGCGTAGAATCGCGACAAGCATACGAACCAACCA
GCAGGCCAGTGACGTGGAAATGATAACATTTGGATTGTGTTTGAAGCATTAGAATTCGCC
GTGGAAACACGTGGCACCACTTCGATTCGCTGTGTGAGTGCTGCTGGCTGCTGCTACCGA
TACTTGGCGTAGAACAGAAGGCCAAATTGAGTTTGCGTCAGTTCGGGGATGGATGATGGC
AATGTTTTCCGGTTGGAGATGTTTGTTTGGGGAATGAAAATACGAAAACACACGGACATA
ATGGACGTTTGGAGGAGGCTTTGTGTATCGATGATGTGGTTCAGAATACGGAGGCTGCAT
ATTCGAGTGAAATCGGAGTGTATTCAATAAGAGCCGCTTTCCGAGGTGTCAACTGACCAG
AAACGTGCGTGTTAGGAAATGGAGCCGTGCTCACTACGGTGGAAATAATCACATCGAGAT
TGGTTCGGTTTTACAGTGGAAGTTAATTTAATTATACCGTGATTGTGAGTATGAAACGTT
TCTCTAAAATTAAATCATTCAGCATGATCAGCTGACCAAAGTAATTCTCCACAAAACGAA
GAATCCAGGAGAATATGATTTGATGGATGGTGAAACCGTTTGATGCTATCGTGGATGTCT
GATTGGGAATTTTAACTTTCTTCAATACTCAAATTAAGTGTGAATGTAGGTGAATAATTG
AAGGTACTGAATAAGTATCGAACGTTTAGATGAGTAATCTAAATAAAGTAAGAAAAGTTT
ACTTCATAAGCTATACGTGGGCCATTTTACGAAACGATGCGCCTGAATGTATGCAATTTC
GACTTTAACGGCATTTTGGCCGATGCGATAACGACACCGGTCTTCACACGGCAGGACCGG
GATTCAAATCCCATCCAGACCGCCTCCCCCCATACGAAGGGCTGACTACATTACTACAGG
TAAAAATTGAGTCACAAAAAGCCATAAACGGCAGGCCCAGGCTCTCTAGAGGTTGTACTG
CCAAGGAATAAAAATCGTTCATGAACAACCTCAGATACATGAGGAAAAACTTCTCCTACT
ATTTTTCTCTTTCCTCATACATTTGCTAAAAACTTCAGGCATATCCATAACGACAATAGA
ATTTAATGTTAATTTGTAAAAAAAATGAGTTTTAATGCCAAAATACAACATACAGATTTA
GCTATTTTAACTAAGTCAAGGGCTAAAATCTTTGGTAAAATAATGTTTCGATTAGATTGA
CAAATTTAAGATTTTCAAATTTCCCGTCTTAGTTTAATGTATTAAGGCCGTCACTGAAGT
TGCCTAATTTGTAGTGAAAAGTTGAAGAGTCGAAAATAGAATAACTACACGAAAAGTAAC
ACAAATATAAACAAAAAATACCTTCAGCCCTTCAATAAGTAAATTGCATAAATTTAGGCG
CTCAAAAAATGTTGTTTCGTTCGTTCACTGTATCCTTGTCCGTAGATTTCAAAATCAAGT
AACAACGTTTAATTACATGCAAAGGACACCCTAAGGAGCTTACTGTGCATTCAAGTGTGA
AAATGTAACACCAAAATGATGGTTTAAAAAAAACCTTACAAACAATCGACATAATACCAC
ACCCCATCATCCACCTTTCTTCCAAACACACACACAACAAAAACAATGCTCATTAAAATT
CTGTTTTCTAATTGTGACCGAAAGCTGTGACCGAACAACCGACACCCCACACAGCACGAG
CTGTGCCGTCATCATCGCTCTGCTTTTTTCGTCTTCCGTTTGGCCCCCGCGGAAAGCTTT
TCTGATTCGTTGCACCCACTTTCGAGCGGAAGAAACTCGCACGGCGGGCACACAAAACAA
TTTAAGGAAAGCTGACGAAAGCATCGCGAACAACGCTTGCGAGCGTTGATTCGGTCGTGG
GAAAATCGTGAGCATTGAACTAACCACACACAGACGCACAGACACGTGAGCCGAGCCGAG
CGCGGTGCAGCAACAACCCCCGTTGAAGGCGGCTGACATTCAAATCACGGCGTTCTTGTT
GGTTGGTTGGATGGCTGCGGGTTGGATGTTCTTGTTTCGGTTTAAATATTGCTGCCGGGC
CTGTTTGTGTTGTACGTCGTTGAAACTTACGCGGCGGCGGCGGTATTGGAGTAATGTACG
GAAAAGTCTCATCCGCCGAGGTACGAGGTAACTAAGAACGATATGTTTCTGAATTCTTCT
GTGCGCGCGCCTTGCTGGGTTGCTTGAATAGAAATTGTTGATGTTTGCTGGCGGCGATGG
TGAGCACCGGCGACATGGACATGGCACACGTGGGCCTGGGAAGCGAGACCATGTTTTGTG
CGAGCTCAGCACTTTCGGAACCGATGAGATGAGGGGCTGGGCTAGGCGGTAGGCGGACGG
ACGGATGGGATGGGTGGTGGGTGCGCCACTCAAAAAGGGATTTTCTTTGCATTTGGCGTG
CTCATTTTCTGGCTCGTTTCGATTGCGTAATGCGGTGTGCGGCTGGCGGAGTTTTGCGAT
GCGAGAATGAAAAGCGACAGAATAAAAACAAAACGACGACAAGCACAACGAAAAGGGGAG
AAGGAGAACAAAACCGAATGAAGCAACCAAACCGATCCTTAAATCTGTCGTACGACTCAT
TTTACATGCATGGTTGGGAAGCTGAGCTTAGCGAGTGGTGCCTTTCTATGGGTTCTTCTA
CGAGGGTTTCTGCTGGGGGAGAATATCCGTCGAACCAATGGAAAACATGTCCAATAAGAG
AGAAGACTAAACCACAGCGATGTGTGAGTGAAGAAAATAAAAATTAAGTCTTAACAGCGG
GAAACGAGCAAGGAAACAGAGCCTGTTTGTTGTCGTCCTGGCACAAATGAATCCATAGAA
GAAACCGCTCTAGAGAGACGAAATAAAACTCATCAGTGAGAAAACTCAAATTTAATATGA
AGATGAAGATCCAAAACGTCGAATTCCGGTTTAAAGTGCCTGTTAAAACTTGTAACGAAG
CTGTTAGAAACAAACCCCTCTGCTCAAATTGCATAACTTTGGGCGCAACTATCGGTTGCG
ATTCGTTTCCGTATGCCTAAAAGTATGCAATTCCGTAGCTTATCGCTTGTTTTGTCCCGA
AAAAGCAAGCACGCGATAAAATTTGTGCAAACAGCGCTTGATACGAATCTCGATACCCGA
TTGCTTAGTAAATGAATTCGTTTCACTGTCTCTGCGTGAAAGGCGCCAAAGCGACTATCA
TCTCAAGACGCCAAAAATGGGGTCATCGATAAGGATCTTCCTCAAAAAAAAAAACTCGAG
GCTCGTGATCCGGATCACTGGTGGAGATGCTGAAAAAACGGCAAGTTCTCTGTCTGTCAG
AAACTTGTGTCTCTGTCTGTGTGTGTGTATGTGTTTGTGGTATTACAAAATCAAGTCAAT
GTCTAACGAAATTTACAGCTGTATTAGCTGCGGCAGCTGGTGCGGGATGCTGCTGTGTAA
TCCGGCAACCCGAGACAAGTCATCGCGTCCGGATGATTCAATTTGCTTCCATCCGCCCGC
TGGAATCTAAACGCTTTTGCGCTTTCCTTTCACGTTCACGCAACGGTGGTAATGGCAAAA
CCCGTCAGCGATTTATGGAACCCGAAGAAATCACACCGAGCTCCCGGTTCGTAATCCCGC
GCTGCCAGCGGCGCTCTCGGCGTTGGTGAGGTCAGCCAGTCTTGTTCGACTTTTCCCGGT
CAGAAAAGGGGGGATCCGCGCTATCTTTCCACTTTTGCGGTGTCGTAGCAACGCCAGCGA
GAGGTTCCCGCAGGTTTAGCGAGATGAAAAGTCTCGGTCCGGCTACTCCGCAAGCGCCTG
GCCTCGTCAGGCTCGTCGTCCCGACGAAAGTAACATACACAAAAGGGCGATAGACTTCAA
ATTGGTAGATTGGTGAAATGGGATTTCGGGAGCTTTGTGAACCGATTTAAGGCATGTTTA
GTGGAAAATCGATACGGGTGAGCTCGTTTCGATCGAGGAACCCCCGGGTCGGGGAGAGCG
AAGTCATGCTAGCGTATGCTTTGAACGGATGAAAAGCCTTAGGCAAGATTCTTACGCTTT
CGTCCTCATTTAAATTGGGCTTGTTTAGGGGTTTGTTTGATAGCCGAAGAATAGTAAATA
ATGAGTTTTAAAAACGTTTTCTGAAAGAAGTTTAAAATATTTCTACCACCATGTCTGACG
GCTAAAATGGAATGGAACTAAAAACACCAACCCCACGTGCGGAAATGTACCACACCTGGG
GAATTACCTACCGTACGACGTGCTTGTGCCGCTCGACCCAATACTTGATAGCGCTGCGAA
CCATCATTTCCTGCTTCCGGGTAAGCCCGTTCGGATTTCCGTTCCTGCCATTCTCGTCGA
ACGTTTGCAGCGTGGACGGCGCACGGAACTGGGCGCCCCAGTCGGCCTTCGAGCTGTAGA
TGCCGCTCAGATCAAAGTCCTTAACGTCGGGGTCCTTCTCTGTGTGTGAGCGTTTTTTGT
CGGTTGGAGTATAGAGTAAGAGCAATCGTGAGGACACAATGTAACAATCAAAAACCACAG
CCAGTGTTGTGGAAGCATGTAGCCAAAACCGCAAAATGACGTGCTCTCGAACGTGAGGGG
AGAGCAGAGCGTTGGCAAAGCAAAGCAAAAGCCGTCCCGAATCCCGGAAACAGGGAAAAC
ACTTCCGAGATGCAAAACGACGAAAGAAGACGTAAACACGACTGGAAGGCTGCTTAAGTT
GGGGTTCAGGTGAATCAGGACGATAGATAGATATAGATAAAAAAAAGGGGGAAGATCTAT
GGAGGGGGGAGGGAGAAATTCTTTTTTACATTTGAAGTCCTTCTTCCATTTTTATATCTC
TTTAAATCTCCTACCGATTCTCCCTCTATAAAGGTTGGAGATGCCGGGTATCGATCCCGG
TACCTCTCACATGCTAAGCGAGCGCTCTACCATCTGAGCTACATCCCCATGCGGTGATCG
GTGACCGTTGAAAGGCCTTCAAAAGCTACCGTTTCACCCACCGACAGACATTCGTCACGC
CCGGTAAAGCTCCTACAAAGGAGCTGGAAGGCAGCGACATACAACACGGTAAATTACATT
GGACTTATGCTGTGTGCGCCGGAAAAAAGGTGGGATAAACACTGAAGCTGATAATAAACT
AGCTCCGATCGGTCGGTGTCTCCCACACAGCCCCCATTGGCATGAATCGCAAATCAGAAA
ATAGCTCTTAAAGAACACACAAAACCACTCTTTTAAATCCTCGTCGGCGTCGTCAAGCCC
AGTCACACGACGCCGAGATGAAAGTGAGAGACAGCGAAATACAACCAAAAAAAAAGGGCA
CGAAGCGACCGTGATACACTTGTGCAAATGCAAATGGCCGGAAGGGAGCTGGAAGGGGCG
AGGCGACGGGGTTTTTTAATATGCATTTCGCGTAGCAGTGCTTTGGTGCCCGGGGCGGGG
CGTGGTCTCACTCCCAACCGGTGGCCACTTTCGATGCGACGAGCGTTAAACGATTTTACA
CAGTGCAATGCGCACGGATGCAAACCATCCTTTAAATGGTTTTAGCTATTTTTTAATAAA
TTTGAAGCATCAATAAAAACTGTCTATAATGACGGTAAATTGAAATTTCAGTAAACAAAA
GAAGCCCCAACATGAGCGATAGCTGCCCGGGGTTATAACTATTGCACAGCACTGTACGCG
AACGCCACCGGTCTGCGAGCTTTACCGCCCCAGCCGTTCCACGTGGACGTGCAAAATCTA
TTTTTAAACTTCAATTTATTTGTTGCTTTTTTTCTCGCAAGCTTTGCTTTGCTTTGCTTT
TGCCTTTGCTCTTGCTCTTGCTCCACGCCGTGCGCAACATCCGTCCGACAGACGACGGGA
TTGTTTTATCATTCTCGTGCTTGCTCGTGCCTGTCATCTGCGCCTCCCGGTGTGTTTCAT
GTCCGGTCCGGTGGGCAACAACAGGCCTTTGCTTTGCGTTTTGGGACGAATATGATGTTG
TGCTTTTTCGCTCATCCTTCCACTGTTTGTCCCACCTTAACTTTAGCAACCGTCCACCCC
CCAATCCCCCCCCCCCTCCCCTAGTGGTCTAAGGTCATTGAAAGTGGTACGTACCTTCGT
TGATGATCAGTTCCGATTTGGAGCCGGCTGAAATTGCGCGGAACAGTGCCGCCGAGTTGG
GCCGGTAGGTGTCCAGCGAGGCGGAAAGCTCCATCAGCGGTCGCATAATGCCCTACGATA
GAGAGAAGCGTCGTGTTAGCACTATTGGTCCGCCCGATAAGGATGATGTTGAACGACGGA
GACGGAGAAAATCGACCGTAAGCGTGTTGCTACCTACCTTCAAGTGTTGCAGCTGCTCGC
AGGCCAACAGCAGCCAGGAACAGAACATCACATCCGCGAGATTGCTCTGGACCATCGAAA
ACAGCAGGAAGTAAATCTGGAAAGCATAAAATGTTGTGTAAAACTCGGGCGTGTGATTGT
GTGTCCGATCCATCCAGCAACGGTGGCGATGGGAGAGATTTCGCCTGTCCTCAGGATGGA
TTATCCCCGGCGCTCCGTGCTGCATCTTCAACGAGCCGGAGACGAAGCGCGCAGATTGAT
GAGGGCAATATTGGAGTGTTTAGCCGCGATAGACCACCGAAATCGACCATCACGAACCCT
CCGGCCAACCTAGCTGGGACGCGGGTTTAGTCAAGCATGAAAAGTCCATTAAGTGCTTAA
GAGCGGAAATAATATTAAAAACACCCATCAAACTTTATGACGCTCGGTAGTGAGCACCGC
GTTTGGGAATGGCACCGGGATATGCACTTCTTGAGAAGGACAGAAGCGGTGGAAGCTGAG
AACCCCTGTTACTTGGGGCCCGCGGACCAATTGCTCCGAAGGCACACTTTGTTTTAATGG
CTAAGCCGGGAGAACCGTTTTATATTGCCTTTGCACTAATTAAAATGCACAAACGACTAT
ATTAAAATGTTGGAATAAATTAATTCGTAGACGCTGCTTCCGGACAGGACGATACAGAGC
TGCGGCAGGTTTAAAGTTATTGTGCGGCAATTAATTAGACAGAAGTTTTCGTTAAGATTC
TATGAATATTTTAAACGATACATTCCAGGATTATCCGTAAGCTCCCACGAAATGCAGCGG
ATTGAGCGCTGTCCGGAAGAGGGAACGCAAACTTGTAAAACGAAATGAGCCTGGCAGGAA
ATAATTGCCATCGTAATTTGCGTCACTTCATCAAACCGGCAGGGAAAGAACCTGGCGCCG
AACCCCGAGTTTGTGGTTGTAAATCCTCCAACTTAAGAGCGCCACATTCAATTCACGGGT
GGTACAAGACTGGCTGGCGGACGACATTTTCTTTTCCGCCCATCAAACGAACACTGGCAA
AAGCCACCCCGCAAATCATCTGATAATGCTGCGGACGGGAAATGGTTCGGACATCTTCAT
AATCGCGCGTTCGTTCCTTTGTCGTCCTGTGCTGAGCGCTCGCGCGAGACCAGCGTGGGC
CATAATCTTTCGGAAAATGGTTCGCGTTCTTGGTGCTCTCTGACCTTGGTGGAAGTTGTA
AGATGCTGATGGTCTACATCTCCCCCCCTTCAACAGGCTTGTTAGGAGGCACAAAGCGGC
TGAAAATAAGCTTTTCTGCATAACTTTAGGCGCTCTTGTTTGGTGGTTTGTAGTTCGCAG
CCCTTAAAGTTATGCAACAATGAGTAGAAATACAGTTTTAAAGGTATTTTTAAACACTTT
TTCGTCTATTTTAGTGAGAAGTCTCACGAGCGTTGCCGAACATTCCTTGTCTCTCTGGCA
GTAACCTTACCGCGGGATTTTCACGAGCCACTTTCACGACCCGTTGCGAGCCGTCCCATC
TCGCTTACCTGTACCTACCTGGTAGATGAAGGAGAAAATGTACGCCGGTCCGCTCATAGC
ATTCCACGGATACCAGGACTTGATGGGCAGCCGGGGTATCTCCACCGTGTACGTCTCGTT
CGTTTCCTTATCGAGCACATTTTTGACGCTTTCGCCGAAAAACGTTATCGTAACCCAGGC
TGTCGCAGTGCAGAAAGGGAAGAAACGAATCCAAATAGAGATGGAGTAATTTATCGAGAG
GAAAGAATGAAAGACGTTTGGATTCCCAAAAGAAGTCCACGCACGCATCCAGCCCGGTGA
GCCGTGAAGCGATAAATCAAACGAAATTTGGCCCACGTGTCTCCACGCCCTGAGACGGGA
ACTCAATTATTCTTGAGGGATATTTTATGCCCACCGATGCCACCCACCCGAACACGCACA
CACGCCCGTACCTACCTACAACCGACAGGATAGTGGTGACCATCACCAGGACCAGCAGCT
TTCGCATCTTGGCAAGCGCGATCGAATGGTAGCGTGCGTCCGATTCGGCAAACAGCGGGT
GCGAGTTGGTCTGGTTCCAGATGCCGAGCGTGCGGTAAAAGTTCTCCGAGTTGACCGCAA
AGTAGATGAACTTCGTGACCGAGTGCGTGAAGAACAGGGTCGTGATCGTGTTGGCGGTCA
GCTCGTTCACGTCGTCCGCATTCGACGCGAGATTGCCGAGGATGGCAAAAAACTGCATCA
GCACCATGATGAGCGTCCACCAGGAGTACACCTTCCGGATCAGGATCGGACCGGTGACGT
AGCGAAACAGAAAGTGGCCGCTCGCCTGCATCAACCGAATGTTCGGCATAAGGTCAGCCA
CCAGGCCGACATATTTGGTCGGTTGAACTTGCATCTGAAACGGAACGGCAATAGTGTCGC
ACAGTCAGGCCGGCTCGCTCGTTTGTGGATGTTTATCCCCCGCCCGGCAAGTCACTAATT
GATTTATCGATTTTTAGCACACATGCAGAGAAAAGTTAAGCCGTCCGTGTACTTGAGAGG
ACAGCACAGACGGACAGGACAGAAATCCCAACTGGAGGAAAAACTCTTTAAGCAAACAGG
CAAATAGTACTCGCATTCGGCGAATAGAAATAGCGATGTGACCCGATAGATTTGGACACA
GTTTTAACGTGATTTACGATGGACAAATATTAACCAATGAAGAAGCTCGCTGAAAGTATC
ACAGAAGCTACAGTTCACACAAAAAAGCGTAGAAATCCGGTGAGATTTAGTTGTGCGCTT
GGAGCGCCTAACAGTATGCAATCGTTTTCACGGAAGACCACTTTGACAGTTTCACTTCCC
ATGTGAAATGGCTTTACGGGGAAAGTTCTCAATGAGATTAGCTAGAAATTCCGTGTTGCA
TACCTTTAGGCGTTCGCTTCTCTGCAACCTGACAGGAAACCGGTGATGATACACTTTTCT
TTAATTATTTGAAATTTTAAAACACTTTCAACGAGCACAGGCTAGTATGAAGTAGCAATC
CGTATTATACTCTTATTCTAAGCACAAATCTTCGGAGACTAGGCCACGACACGACAGTCA
AGGACAAAGTTTGTCCGTTCTCCTATACTTACTTTGCAATAGTTTACCTTAGCACTCACA
CCTAAACACAACGAGGGAAAGCTTTCGCCTAAACAGCACTGCACAAATGTGTTCGATTGC
GATCGGAAACTTCCTTTGTGTTGCGCTTTCCACAGTAGCACTATTCAAACCAAACACAAA
TCCAGCCGATCGAAACTTTGCCACATTCTTTCCGGCCTACCAAGCGGGCGAAACCGGGAC
GCAAAAGTGAAGTAGTTTCGATGCTATGTGGGGCGCTTGCCTTTTGCTTCCTCCAAACCA
AAACCCCGCCCTCCAAAAACCAACAAGTTGATCGTAAGCTTCGTCTTCTAGAACTTCACC
GTTCTACTCTTCCGCGTTTTTCCGCACCACCAGAAGATTGTGCCACGGTACAGAAGCGCG
CAGCCCAGGTACACAAAGAAACGATATCCAATCACTATTTTGCGGGATGAAACTTAACCT
CTCGTACCGCGGAGATGGTCCCGCTTTATGATTGCCCAATGGTAGGTTAAGAGGTTCACG
AACGCGATACGATCGACTTGATACGTCCGTTCCGCTCAACGTATCAATCGAATGTAAGAC
GGGCGATGGTACGGATCATCATCCCGTGCAGGCAGGCGCTACGTTCCTGTCCTTGGACGC
TTACGTGGCCGTCAGGAATACGCTTACCCGGTGGCGGACTTCGGTACACATGCACCGGCC
ACGCACCCGGGCACTGGTGTATCATCTTCAGGAGCCCGGGTGAACATCTGTTCCGTCTGG
GAAGCGGCCGTCAGTATTTTCCCATCATCATCCCATGTGGTTTCGTGCGCCACACGCTAG
CCCGAGTAGGAGTTTCCCCCGTGTGGGGAGTTTTAAGTGCGTTAATCTTTTATGCTAACA
ACCTGGCTCCCCACCCCGGCAACTCGCTGCTGCCACACTTTTCCTTCCCATCGAAGCCCG
AGATCGATAAGGCAGAAGTACATAGAGAGTGTCTTAAAGAGATAGTGAGGGAGTAATGTT
GCATTTAAAAAAAAGGAAGGCTATTAGTGTTCACCTTGTCCGTGCTGGAGCGGTAGCTGA
CATTGGAGAAGGTCCTCGGGAGAAGGTCGGCTAGAAGATGATACAGCAGATAGTTTTCTG
CATATTTTAATATCTTTTTTTGTATGTTTTAAAGCCGATGCCACAGTTAAATAGCGGAAA
AGGACTTTCTTAAGATGGGCACTATGTACATGCGCCACAACTTGTCACCGGACGCAAATC
CCACCATTAAATATGTATCGCTGTCACGCTGGCCACCGAAGGACAGCACATGATAACCGC
AAGTGTTTCAAATTAGAGCACGAGCCTTTCAGCTGTCCACTTACTGAAAACACCCCAGGG
CCACGATATTTGTGTCCAGGAAGATGTTGGGGAATGCCAGCTTTTTTTCCAACTCCCAAT
TTCCCAATATTGCTGTGTAAGTGTCCTCGAAGAGTAAAAAAAAGGCTGACGTAATTAAAG
GGTTTTCAAAATTAAAATTCACCCAACCAGCCAGTTCGCCATTCTCCACACGACCTTTAC
CTTGGGTGATGAAAAATGGAACAATCCTTCCCAGCCAGACACTAATAGCACCGGCCTCGG
TAGATAGGCAAGATAGGATAGACGCTGCTGACAACGATCGCACTAAATCGTTGTGTTTAA
CAGAACGCTTATCACCCGGCCCAGTATGTGTGCGTGTGTGTGTGTCAGAATAGGAAGAGA
AGACACACCATTTAGGGCCCTTCACACTTGGCTGCTTCTGTCCGTCGCCTGCCACCGCTT
AAATAGGCATATTTTATACACCTCTCAGGACTCAGGCCGACACATCGAAGGTAGGAAAGA
GGGACCATTCTTCACACACACACATGAAGAGAGCGAGAGACAAAAAAAAAGGAAACTCTT
CCGGGACATTGTTCTACCTCTTTCGGGAGGAACGCCGAGCGGTTGAAGCGGTCGCCCGTC
GTGTCTCGTAACTTTCACTTTCCATCTCTTTGCTGCCAAAAGGTACGACGTCTAAACGAT
GTGGACGACGACGGGGCGTTAGTTTTACGAGACACTTGAAGCTTGAACCTTCCTAACTAT
CGCACACACATACACACACGCTCATCCGGCTGTGCTGACGTGTCGTAAAGGGAATCTGGG
AAGCTGTCGACGGGAAGCGATCATCGTACCTCTTTATCCACCGGTATCTGGAAGAAAGAA
AAAAAAGCTCCCAGAAGAAGGACACATTATCCTTTCATCACGTTCACAGTTTGATGCCGA
ATGATAGGAATGTGTCTTGTTGGGATGTACGGGGGCCGTCCTAGAAGAAGAATCGTACAG
CGAAATGATGCGCTCTCGCTAGTAATAATTGCCGGTGCGCGGGATCGCGTTGGCACATTT
TCGAGACGCCATTTTAATTAAATCCTTAACTGATTTCACTATCCACCGCAGAGTCGCCAC
AGTCGCTGGGTGCGCTCTCTCCCCCGTCTTCCTCCCCCTCTCGCCCACACGCTCATTATT
CAAAGCGTCATATTTGCGGCCCCCATCCCGAGGAAGCAATAAAGCCTAATAACGATGTTT
TTAAACTTGATAACCGTGTGTTGTAGCGCGAACGCGTTACGCGGCGTTTAAATCGTGCGA
GAGAAGACAACACGTCGGGCGATGAGGTTCGTCACTCAAGCGCACTTTAATGGGGGGGAA
CTCTCTCACGTGCGCTAGATGTGGATGCTGGGGACGGCTGCTTATTCGAAATTCATTGCT
CTCCGAAGGCCAACAACTTCTTCAAAGAGACATTAAACCTTTAATGTATTCCGTTTCATG
GAAGAGTCAAAACCAAAAAATAGGCGAGGAAAATAACATAGATTTCCCGCAGAAGGGAAA
TTAATGCGCAAGGTTAAAAAACAATTAGCTGGTTCACACGAGCGGCTGAAGCACTACAAC
ACACACACACACACACACACACACACACACACACACACACACACAGCCGCCATAACGGCC
TCCAGGTCTATCAAAGTTTAAGCTCCTGTACTCAGCTGTTTTCCAGGAAAATTGTCGGAG
CAAATCTTGACTCCTTTTTTTGTGCATCCCCTTCACCCTCTGCTCCCATTCCGCCTCCCT
TCTATTTACATCCTCTATCCCCCGGTTTTGGTGAGTTACCAGCCCGGGGAACTCACTCTC
ACTTTCTCGCGTTCGGTGTCGCGCGCGCGAGAGAGAAGTGTCCCTGGGTTTTTTTTTTGT
TTTGTCTGTACCCCTGGGTCTACGAACTCACGACGGGACTCAGGACGTACGGCGCGTTCT
GAAGCGGGTTCAGAACCCGAAATGGTTCACACCGAAAGTTAGTGACCGAACACGGCGGAC
CCGAAACACGCGCGTCAGTCGAAAATGAACCTTGCCTTCCGACGGACGCTCTGCGGTGGA
TGGCTCGCGATCGTGTAGTGTGCAGTGTGCGTATCCGTTACCCCTAACCACACAGACAAC
CAACGCGGACACACACACACACACACACACACCCACACATACAACCATATAGTCGTGTCG
CCCGGTGTCGAGAGGGGTTTTGGGTTTAATTTTTGTTTTGGTTTTGTTAAGCTGGTCGGC
CTCTGTTCGCTATTCGCGCTATTGATTGGGCGTTAGAGGCCTAGCAGCAAGTGGGCTAGC
GATAGTGTTCTAATCAAGCGCTTAACGGTTGCCAGTCGGAGGAGGACGCGAAACGAAAGG
TGTTTGTGTAGATAGAGAAGCACGCGCTGCGTTCCACTCCGATGGAGGCGCATGGTGCAT
GAACGACCGTTTATCGTTGGTTTGATGGTTCGCTGGTGATGTACAATGTGAGAGGATCCG
CTTTTTATTGCAGTTTTCCAACAGGTTTGAAACAAGGCAGCTATTGTCAACAAGTACAGT
TTGGCTAAAAGCCGTGTGACGTGGTGTGTGAAAATCAAATTCAAAAAGTGTGCCCCTATT
CGGTGGCTTTATCGCAAGGATTAACGTGAAGTGTGAGAAAATAAAGCGGAAATTCGGAAA
ATTAATCCCTCCCGAATACACCGGCGAGAGTGTAAGGATGTTAAGTAAATAAACATAGCT
TTAGTGGCAATTTTCCCCCTACGCTTTCCACCCCACAACTCCACCATCGCGTCCTGCGCC
ACCCTGTGCGTATGTGCTAATTTTGGGGGCGAAAAGGGGAGAAAGGAAAACATCACAGAC
CGCTCGGCAGAATAACAATCTAATTAATCAAACAAACGAGACCTTAACCTCCCCTCCCAC
CACGACGGCGGATGTGTTGTCGCCTAGGAATTACACCTTGTACGAAATATGAGCACGAAC
CATTTCCGGTAATCGGCTTACAGGCGCAAACCAATCGTGTACGGGCGGCTGAACACGTGG
TAGCATGCCAAAAGGGATTGCGATATAATATTGTGAACGCTTTCGGCCTTACCGGATCGG
CGTTTCTTTTCCTGGAGCCAACTGGCTGGGAGCTGAGGTGAAGGAATTTCACTTCACTTG
TTTCCGGCGTTGCCAGCAGAAAAGGGGTTTTTGATCGGCCCCGCTTTCGAACGGGCGGTT
TGTCTGCGTTTCGCTGTCCTTCCCGGCTTCTTCGGCAGACGCTCACACGACGGGCACGCC
GTTGTCGCTCAGACGAACCAGTCACTCACGGCGCTGGGGCTGGGAAAAACGGGAAATACA
CGCAAGCATCCCGCACAAAGGAGCATCACGAGGCTGTTATGCAATCACAAGCCAGCGCAT
ATCGGACGTGGGACGCGTCGGGGATAGTTCTTGCTGCCATTCAGAGGCTCTTTTCTCTGT
TTTTGTGTGTGTGTGTGCTCCAGTCTCATAGCTAGTGTGTGATGGATTTACTTCATCTGT
AAAGGGTTTTTTTTTGCTCCCCTATTTGTGTGTCCGTTGTGTGCCGAACGGAAGATAACA
ATGCGCTTGCTAAAGGAGAAGGGGGTTCGATGCGGTATTTATATTCAAAACAAGCTTTTT
TGAAGGCTATGCCCCGATGTGTTATGCTAACAGCATCATATTGTTGTGGGCTTTGTTAAA
CGTAAGCTCTCCCTCGCGCTCCGGGGCACAAGAGCGGTGATTTCGTTTAACATCGACATG
TTAAGACTGCGCTAAGCACGGACTTGGGGGGGGGGGGGAGAGAATTTAATCATCTTTATT
GAGGTACAACTTGTCGAGACTAGGGCCAAGACGATGAGTATGATGATCCGGATGCTGATA
GCGGTCCATATTTCTTGGACAAGACCAACACGGATTGCAGGACAAATTCATGTTTTTTTG
TTCGTTTTCCTTCGTTGTATCGAAAACTAAATAATGCAAGAGGCTTTTATGGTTTATGGA
TTCAATCGAATTTCAATGCGACGAGGGTTTTCCGAGCCCCCTCTGCGGAACGGTCTTCTC
CCGCGATGAGGGATTTCAATATTCAATGAACGGGTTTTCGGAGGCTGCGAGTGCCACACA
CACACACACGCGCGAACGGGTTGCGAGTGGATTTTCCCGAAATAACTGTCAACAGAAATG
GTTATTTGTCAAGTGATGGGAATATTGTAGCGTGGCTGAGTGTCCCGGGGTGAGGACGAT
CCGATCGAATGCCGATAAAAAGACGGGCTGGATGGTGAGTTTCATGGAGTTGAATAGGCT
GCCTCGAGAAGGGGCTAATGGTCGTGGATAAGTTGTAGAAATTTTTTTTGCCTTTGTTTT
CGATCATTTTTTCCCCGGAATACTTCACACGGAGGACGTGAAAACATTTCAAACGGGCTC
GATAAGCCCGCCGACACCGCCGAACGATGAAACTGCTCATTGCATACCTTTAGGCGCAAT
CAATAAACAGAGCTGGCAGAGTAATGCGCTCCGACAGAAATTTATGAAATTGAACCTCTC
GTTAGCACGTGCAACACGCGTTGTAAGTTGAGGTATAAATTCTTCGGATTAGGTATGCAC
TTCCCGCATGCGGCAGTCGGGATTCGAATTGCATTCGGGCGCAATTTCTATTGAAACGCC
ATCGTAACGACTTTATCTCATTACCGTAATGGATATGAAATAGCACGTATCGTTTATCAA
ATGCACAAACCGGACGAGTGGGCACGAAAGTGCAGCAGTGCTGTGCCGGGGAGGGTGGAT
ATCAAAGGGAGATCCCATCCAGCTTCGGTCGTATTACTTTGCCTGTTTGCCGGCAGCCCG
CAGGAAGATGATGCCACTACACCTTTTCTGCAGGATTTCATTGCACATTATCCGTTTCAC
GATTCATGGACACACAGACACTGGCGAGCTCGCACAGCTCTAGTTAACCACGCGACCAAA
AGGACGGTCTGCTCTCGCCAAGCTACTTACGCTGGTGATGGCACTGGCCGGTTCCACGCG
ATGCTTGCCGGCATGGACCATGCACAACAGGGTTCAGGTTCAGCGTACCGACGTACTTGT
CGGCCGGCACGGGACTGGCTCGAAGGTCCGGAAATCCTTTCATCTAATCATTGTTTGGAT
AGATTTTGCAATCAGCGCTGTGTACCGTGCTGATTACCATCCGACCAACCCACCTCCCGC
CCATTTGACGACACCCTTCGGCAATCCTGTGAAAATCATCTCCTCATCATCATCAAAGTG
GAAAAGGCTCACCGGGGTTGCGCTTGCTGCGCTTGCTTGCCCGTGGAAGGGTTTGCACAG
TGCATATCGGGCTTGATCGATTGTCCATTGATCAATGTTTACCAAACAATAATCTTAAAC
GTTTGATGAACCACTCACGGACGCACGAAAAGCTAAAACAAAGCGATGGCAAAACCTCGA
CGGCACTCGATAATGCTTTAAAGGTTTTCTCCAAGCTCATATTCCATCGTGTACGGTTCA
GTGGGGAGCACGTACGCAAGACAAAAAAAAGTGTCCCCTTTTCCATCGCGCGTTTGTCTT
TCCCTGTTATCAGAGTAAGAAAATCACATTTGAGAATCAATAACGATAAAGTATTTTCCG
TTGTCGTGTGGGACAAAAACTTTGTGAATGATTTTTTAATGATCGGGAGAAAGTATGATT
TTCTTACGCGTGTGTGTTCGTGTTACATTGCTGATAAGTTTTTCTTTCCAAACGAGCTGT
ATCTTGCTTGCTACGCCATCAATTCGTGTTGATAAGCACCGCAAGAGATAAAAAGCGCAG
CGAACAATGTAATTTTGTCATGAAAATTGCATGGCGTGTTAGACGCTTTATTACACCAGA
TTGCATACTTGGTATTTGCGCCTGAATGTATGCAATCAGCAGGGGAAAAATTCGTGCTTA
TTCATTACATCTGCTGTGGGAAATTGCCTCCAGAAATGGTTTTATTAGTAGCTCGCTTGA
TGGGCGGCTCCATCAAGCGAACACCAGCAGCATCATGCTAGCGGCATTGTGCGCTTTGTT
TGAGGCCACTTTCGCCCTGGAGCAGGATTTTTACAGCCTTTCTACAGCGTAATAAAGTTC
GCCAGACAACAAAAAAACAAAAACCAAGAGCCATACGTGGAAAATTTATATGTTTTCGAT
CCTGTAACGCTCCGCCATCGCTAGCGTCTAGTTTCAATTAGCTTTGGAAGCGTGAATCAA
GCTAAAAACAACCCCACGGCCGCGGGAAGTTGTTTTAGGCCATTTTTATGAAGCCATTCC
GTCCATCAATCCCAAAGGCCCGTCCGCAGTTGCTGCTTTGGTGCTTAAGTGCGAGACACC
CGTGGAAAAACAAGAACATCCTTTAAGACCTTTTTAGCGTTTTGTTGACACATTGCGCGT
AACGGCCGTAA
>AsteOR24
ATGGTGTCCACCGTAGCGCCTGTTTCCGACATCCCGAACGCATCCCAAACTATGAAGAAT
TGGGACATCTTTAAACTTCAGCGCAAGATTCTGCTCGTCTTTGGACTGTGGCCTGCGGAT
CGTTTAGTGCGTCGTTGGTATCTGAAGGGGCTGATTGCGATTAACCTGGCAGCTCTGGCC
ATCTGTATGGTGGGTGAATTTCTGCACGGACTCTATGCTTACCGGGACGGTAATCTCAGT
GAATGTATCGAAAGCATTTGCCCCACGGTGGCTCGCATTTCGGGCTTTCTGCGTATGGTG
TTTTATCTGGTAAATGAAGCGAAAATCGACCAAGTGCTTAATAACATCAGTAAATTGCTG
CAAGGTAAGTCTGGAGTTCTCTTATGACCCCGGACTACATTCTAGACATTCTACAAACAC
TGGAAAAATGCTTCCCAAACTTCGCATTCAAAATCGCCCAAATGTATGCAATTTTCACAC
CAAACCCTCCAGATAAACATCCTCGAGATAACGCAATCTGCAAACAAATGACCACACTCG
GCCAGCAGTTTACCTTCTACCTCTTCCTGATGATGTTCTTTGCCGCCTGCCTCTACGGCG
TAACGCCCTTCTGCATCATGGCCTACAACTGGTACCAGGGACAGAGGCCACTCGTAAAAC
TGCTCCCATTTAAGTTGGCGTAAGTAAGATTATTTTAATGATTTTGCACAAAACTTTGTA
ATCCGTTTTTATACACACCTTTTCCCCCAGCTTACCTTTCGATTCGCAGAACTCGTATTA
CTTTGTCCTGACGACAATCTTTCTAAATTACGCCTCGGCTCCAACCATCACCTCCCAGTC
GGGTAGTGACGCACTGTTTAGTGGCGTTTGCCTCTACGTTTATGGTCAGTTTCAAGCGAT
CAAGCTCGACCTGGAAGCTCTCTCGGCAACGCTAGATAAAGGCTCGCTGAAGGGTTCTGT
GGCCGAAACGCAACGCGTTACGGACGAACTACGGCGCATCAGCAAACGACACCAACAAAT
CATTGACCTGGTGGCGGAAGTTCGTACCGCTTTTACGCCCAACGTTCTGCTTGCCTACAC
GGCCACAGCCATCATCATGTGCATCGTTTGTGTTGCAATGCTGGTGGTTAGTGTCCCAGC
TAGCTCGAGTGAGCTTACAATGTCTTAATGCTTCTTCTCCAACTTCACAGGTAGAAGGAA
TCTATAAGCTGACTTACCTACCGTACGCATTTGCCGAGCTGACGCTGCTCTTTCTCTACT
CGTACAGCGGCACAATCATTCGTGACTCGGTGACTCACTCGCGCGAAGCTTAAAAGAATT
CATTTCCCTAATCCTGCGTTCCATTTTCCAGAGCGAAACCCTACAAACGGTGGCATACGA
TTTCCCCTGGTATCGATTCGACCGCAAAACGCGTCATCTTATTCAAATGATAATGATTAG
AGCTCAGTACGGATCGAATGTTGACGTTCCGTTCTTTGAAACATCGATGGCAAGCTTTTC
GGCGGTGAGTACCGAGGCTAGGGCCACAGCACCGTGTTGTTTACCTTGTTTCCTATTTTA
TTCCATTTCCAGATCGTTCGTACAGCTTCTTCGTACATAACGCTAATGAAATCCTTCTTG
TAATACCCGACACTCAGGCAGGGTTTCAAAAATTCATCAATATTCATGGACCATAAATAA
TCCCTAGCAGCTTTACGGCACCATAGGTCAAACCTTTTGGCGCGTCTGTCAAACGGGCCT
CTGGAAGAATCGGAAAAATCTATATCATTAGTATAATTAGGTCAGTTGCCGTCACTTGCC
AAAGGCCCTGAAACGACCCCCGTTAAAGTTAGTGCGCATTTTACGACATCACAATGACGT
GCTGCGTCAAGATGCACTTGCACCGAAAACATGTGCGACTCTGCCCAGCACGACGTCGGC
AAGACTCGCCTTCTCGCGCGGAGCTCGCGTGGCAGTGTGGAAAGTTAATTATGGCACAGC
TTAATGAGTCTAATAAA
>AsteOR25
TTTGTCTTACGGCTGGGTAACGGCACGGAAATGGTTCGCTTGGTACTGCACGAGGTGCGC
TACGTGCTGATAGCAATGTTTTATTCTACTCGCTGTTTAACAGCAAAAATACAAAATTCG
CTGGTGGATAATTACATTTACTGGTTTCTAACGCTGATTCCGACCGCCATGCTGTGTGTT
CCGCAGGTAAGAAACGTTCATCCCGACCCGATTATCCGGGCTCGAGTATACGCCGTGAGG
TATGCAATTCGCATAGCGTGCTGTGTGCGATTTTGAATTGCAACGACGGTTCAGGGGTGA
GCAACCTTTTTTCCTGGCTTTTTGATGATACGATGCGGGATTTATAACACGTTTTCTACA
TTTTAATCAATTGTAACGTAATTGTAAAAAAATAATTGAAAAAAACAATCTGATCCATTC
CCCTCAGTTTGCGTATCTGCTCGTCGATTCGAAAGGTCTCATCGATTTCGTGTCGGTACT
GGTGCCCTTCACCGAGATACTGCTGACCAATCTGAAAATGATTATTTGCAACATAAAGAG
GGAAAAAATTATTAAACTCATAAACGAAATACAAGCCGAGTGGACGGAATGTAAGCAAAC
GCCCACTGTTTAGTGCAAACCCGTTCTACTAACCTTCCCAATCTATTGCCAGATCAAAAG
TCGGACCAACACGAAATACAATCGCTAATTACGTCCACTGCCAAGAAGACGCGCATTTTC
GTTATCATCTACACGGCATCGTTCGTGCTCATCTGCTTGGAGTATGCATCGATGCCGTTG
TTCAAGTTTGTGTACTTTAGTTTATTTTCTGAAAACCATGCCAACTTTACCGTCACGATA
CCGTACTCATCGAGGTGAGCAACCGTTTGATATTCTTGACCAGTAACAGTAACAGACCTC
TTTCGCTTCTGTAAAGATTCTTTTTCAGCACAGATACCAGCGCCAGCTTCTCGTTGACGT
ATTTCTTCGTGATGATAGCGGTCTACATGCTGGCACTAACGCTCAGCGGTTTCGACAGCC
TTTTTGCGACGCTCGCCATGCACATTACGACGATGTTTCAGTTTTTGAAAATAGAAATCG
ACCAGCTGGGATTGGATATGCGGGCTGGTACGGGCCGTGCAGAGCTTCGTGACAAGATGA
AACGAATCATTCTGAAGCACAAAACTAATCTTTCGTACGTTTTTTTTTTAATTCCGCATG
AAGGGATGGCATTTGTCGAATTAACCACAAAGTATCCTTTTTTTGTTTGTTCCTGCTGCT
TTCAAGTCTAATCGAAGAGCTAGAGGATGGCTTTAGCTTCTACTTGATGGTACAATTTCT
GACCAGTTCGTTCGTCGTTTGTGTTGTGTTCTACGAGTTAACGATCGTGAGTGCCTGCAT
GCTCTTTGCAACTTGTACTAGCAGAGTTTGATGAACTTTTCTTCCACCTTTAGGTGTTTG
GCTGGAATGAGGATACCTTTAAAACGCTCACCTATCTACCGGGCGCCATACTGCAGCTCT
ATCTCTTCTGCTGGTACGCGCAGAACATCACCGAAGAGGCGAGACTAGTATCCGACCATA
TCTACAACACCCCGTGGTACTTGTGTGACCTTGCACTGCAAAAAACGATTCTCACGTTCA
TGGTGAAGGCACAGAAACCGACCGGTGTAACGGCGTCAAAGTTTTACATGGTCACATTGC
AGAGCTTTCAGAGGGTGAGTGTGGAAATGGAAATGAGTTGGATTCTGTTTGATTAGGCAA
CTTTTCTTTCGTTTTTTACAGATAAGCAGCACCTCTTACTCTTATTTTACGCTGCTACAA
ACCATCAACCAATAGTGATAATAAATTGCTTTAAGAATTGTTCGATTGGTACCTAAATGA
GAAAATGCCTCTTCGTTGAGTTTATATTGAAGTAAAAGCGCCTGAAAGTATGCAATTGCT
ATTACCGAATGACGCTACATGCTATTACCATTACATTGCATATCGTCAAGGCGCATAAGT
AGGCTATAAGCTATTAAAATTAATTCGTAAATATGTCATACGATTGGATTAGGAATAAAA
TTTCATAGCATGACGACTGACAATGTAATGTAAAATTAATGCAAATTGCATACCA
>AsteOR26
TTGGTAGTGAGTATTTTATTTGTACACGCCAGACCCGGTCCTTAATTTTGATTACATTTT
AATGAGTACTTTCCCACAGATCTCAACCAATGTCGCAGCTTTGTACCGCGCTCGGGCCAG
CTTACGTCGATCTGGATGTCCATGTGGTGTGACAATGTGACGTTAGAACATTTCCTTCAT
GAGCATGTAGTACGTGTAGGACGTTTTAATAAGCTGTAATTAGAGTGTCGAAGCGTAATC
GCATCCACATGGGGCCTAGCTTGGACGCTAAACGGTCTACTTACTTGCGCAAAGGTTACA
ATGTTAACGTTGTAGAACTTGCCGGCCGTTATCGTTGCCTTACGGTGTGCCTGCAGGATG
ATGCGCAGAAAGTACTTCCGTATCACGATCGGCTCCTCATACCAGTGGCAATTGAATGCG
GAATTGCTAATGGTGGCATTCTAGAAAAAGAGCAGTAGTTTTGTTCGTAATTGGCTATAG
TGTGTCCAATAAGTAGTCGATGCTGTCACCTCTTCAGTAAGCTGATTCCCTAGGTACGAG
AAGCACATCATCTCGATAAAAATGGAAGAGAACAGTACACCAAGATTGATAACGATGAGG
TTGTGATTGCGGGACACGTAGAACAGTATCAGGCAGAGCAGCAACAGACATCCAACGAAC
TGGATCAGTAGAATTAGGCTAAGGATGCTATCCAGCAGCGTGGTACACTCGATCGCCCTA
TGGTGTAGCTCCACAATCCTCTGTAATCGGTGATGCTTCTGTCTAAGTCTCGCACCAGGT
CCCTCATACTCGAACTGTTGCAGCAGCAGATTGACGAGCTGGTACAGCAGCGTATTGTAC
CGGATCAGCATAAACAGGGAACCCTTGTACCAGAGGATGAGCGTAAAAAAGGCACAGAAC
GGTGTGATCGACATCCAGGAAATGGTGTAGTGGGCTATATTGTGTCGCACATCCAACCCG
TACAGATCCTGCATCAGTGGGAGCATAAATTCCAGCGTCCGATTAGCTGGCGGTAACTTC
GACTGCAGCAGATAGTGCGGATAGTTGTAGACCGGTGGTGCCACATTGAACAGCAGTACG
TAAAACAGATGCAACTTTGCATAACTCAAACTAAACCGATGAATGTTGGCGTTAACTTCC
ACGATCAGCTGGCTACACTGGTCGTTGGTATCGCGAACTGCAAATTAGGATTGGGAATGA
ATGTTCATATGAGCCACACAGCCACACATTGCTCACGGCGACACGTACACAGTGCCAATG
TTTGCTCCAGCTTAGCAATCACCTGCCGGAACGGTTCCGATTTGATGGCCAGGATGATGA
CCGTCAGGTAGCAGAGCGCGGCAAAGATCAGCTCGGCTACGCTGCGCACAATCGACTCGA
ACGGATGGCGGTCGGAGATGCGCACCGGTTTCGGGAAGATTATCACCACGAGCGCACCCA
GCAGCACCACGCACAGCCGGTACTGCTTTCGTCGATCACCCCACAGACCGACCATCGCAA
AGACTCGCAAATTGTACGGCATCACGCGAAAGTTATCGGACAAAGTTCGGGTGAGGATTT
TAGCCATCACTGCGCGAAGAGTTTCTGGCTGACGGGTTGATTGCTTACTGTGTCTATCCC
AAAAATGTCTCCATTCGGATGGCAGTCGTTTGTACCCTTCGCCTACGCTGCTAATGAGTG
GGGCGTGTACCGTTCCTGGTGTATTATTTCACAAAACTAAATTGACACTTGGAGAACCTA
TATTTACGAGCGGTGCGCGATGTTGTGACAATCGGTCCGTGCACGGCTATGCTAGCAAAC
ATTAATTATGTAAACCAGGGGTGGGGGAGGGGCGGATTATGATTAGTGGTTGACATTTGA
ACACCGTTGGGGCAACACTTAACGATGGAGGAACACGCGCGTTTAGAGGGAAAGATAGAT
GAAAGATCGTTTTGTGTGCAGGCGGA
>AsteOR27
AAATAAAACTTTTAAACACTTTTTAAATTAAAAATAAACACTTTTAAAATAAAATTATAC
TGATTGTGGAATTGGAAAAAAAAATAAAAAAATGTTGGTAGTGTTTTATTATTCTATTTG
AGAGCTTTTAGACAAAGCTGTCATAATTCTCACGTATTTCCTTTGATACTGATGTCTCCT
GACCTATTACACTAACGGGCTCATTTGCTCTAATGATCTTTTGAAAGAATTAATATTCTC
CATTAGTGTCCCGCATATCGGACAATCTTGAAATAGAATTTAAAAGACACTTTTGATTGG
AACATCCAATTCGCTATAAATGATCCCGGCCAATCGGGACCTTTTCTCAGTACCACAGGA
GACAGCCGAAAGAAAGTCCCATCACTGAAGCCATGGACACGGACTACCACTACCAACCGG
GGGATGATTTTATCGAGCTCGTACATCGCAGCTCCTACTGGGTACGGGCAATGGCCACGA
CGATGGGCATCTGGCCCAGCCGGTACGTCACGATACGGTTGCCGTGGTACAGAAGGTTGT
ACTACTTTATGCTGCTGATGCATTGGCTCAATACGTATCTCCAGACGGAGTTTTTCTTTC
GCAACTTGGGCAACTTGAGCTTGGTTGTACAGGTAAGAGAGAGAGAGAGCGCGAGAGAGC
GAGAGAGAAGCTCTGCAGTAGCTAGGCTTAAAAACACTTTCCCCATTTTGTGTGTTTGAC
CTGCAGGGACTCTGTAGCTTTGTCAGCATCACCACAACCGGCATCAAGGTGATGCGGATG
CATGCCTACGAGCAAGAGATTGTGCAGCTGTGGGAAGCACTAGAAGATGCGACCTTTCTG
AAGCAGATAAGATTTTTGCGCAAAAGTACGGTTGGCCGGTTCGCTTTATCGCCATCAGTG
TTTCACAACCGTTGGCATGATTCACATATCCGGGTGGGTGTTTTCCGTTTGCAGCCGACC
GGGGCACCATCTTCGCCCGTATCAACCAGCTGCTTGCGGACCAGTGGAAGGAAGTGCAGC
TTAATTTGCGGTTCTACACGCTGGTGGTGGGATTAGTGGCTTCCAACTATTCGATCATAC
CGGCCTGCAGCAATCTGTACAATCAGTTCCAGGGTAATGCGTACAACAGGAGCTTCGGTA
CGAACTGTGGGACCTGCCTGGACCTTTTCTTAGCAGAGCTTTCCATAGCAGTCTAACTAT
CTTCTCTTGTTAGTGTACAACACATACTATCCATTTCTCGAGCCCATCAAGCGTCGCTCG
CCACTGTTCGAGCTGCTGTTCTGTTCGGAATCGCTGTCCGGCTACACAACCTGGGCCGGT
GTGGTTGCGTTCGATGGGCTGTACGTTGTGATGGTACTGTACGCAGCGTCACTGTTGCGC
TTGTTGAGAGATTTAATGCATGAAACGGCGAACCCGGACCTCACCGATGCTGAGCGAGCG
TGCTTTCAACGGCAATGCATACTACACCACATACGAACGATGCAGTTAAGTAGATTGTCA
TGAAGCTGCTAGTACCAGGCACTAGGTGGCGCTGGTTGCTACTGGTAGTAGTCATCGAGA
TACTTACTTTGTTGCAGATTGATCGAAAGGATAAATGAAATTTTTTCCCCGGTTCTGTTG
GTGCAACTGTTTACCAGCACCTCGATCATCTGTGTAATAGCGTTTGCGGCCAGTATGCAT
GCGGTTGGTACCTCACGAGATGAGTCAATCCCGCGCGATAGATAATGATTTTTTTGTTCG
GTTTCATGTTCTTCTGTTTTGCTTTTTTTTTGTGTGCACAACCGGAAGGATGAGGGCGAT
TCACAAACGATGTTGATGGTGCTTTACCTGATAGCGGCTATCTACCAGCTGTTCCAGTTC
TGCTGGTACGGTCAGCGGCTCCAGAACGAGGTACGATCGTGCTTGTTTGCCGTTTCCCGA
TGATCTGCGCGCGCGCGCGCCCATGATTCCAAATTCCCCCGGTTCCTTGCACATGATTAC
TGCAATCAGGTCAATGTGGACAGAATGAGAACAGCGTGCCCCAATTCTTGTTGTGCGCTT
CGTCGTCTTTTTTTTAAATTTGTTTCATCCTTTTCGTTCCAGAGTACCGAGCTCCCGCTA
TCGGTGTATGACGTACGGTGGGAACTTTGTGCCGAACGTTTCAAGAGCTCGCATCACATC
CTGCTGCTGTACAGCCAGCGTCAGATCGATATGCGTGCCTGGAGCTTTTCGGCCATGTCA
CTGGAAACATTTTCCACGGTAAGGATCGTACCGGGCGCGATGTCGTCAATGCCACGCCTC
CACCGGGCACAAAACAGCGGGCCTTTTGCCGCTTATCGCTTACTACCGATTTCAACAGAT
AATACGGAGTGCCGCATCCTACTTCACCGTACTGCAGACGCTGGCAGAGGAATAAGGCCG
AACATCTCCGCAATGCGCTGCTTGTGTCGAGCCCCTGCTCGGCCCAGGTACAATGCCCAG
TTCCGGGCACCGGTTTGATGCAGATATTGGGGTAGTTGTACAGACAGGGGTACAAAGTCC
GG
>AsteOR28
TTGTTTCCATGTTTAGATCGTTCATTTATTTATATTTTAATACGGTTTTATTTTTTGTGC
ATTTTTTTACTTTGTTCCTAATTCTCATCACAAACCTTTTTCTTAAAACAGTTTTATTCA
AAACGAATTTGATAGTCTTGCATCTAGTTCAGACTAATTACTATTCACATACGTTTGACG
ACATTTTTCATCTCACTATTTTAATTGTACTACCCCATGTTTTATTGCATCATTTAGGAG
TTTAATTAAATGTTCTTTATTTTTTATGCTTTTATCAATTTACACATTTATTTAATCGAT
TTTGCAGAATGTTTTTCATGTATCTTCTGCATCGCCGGCTATACGCAACATTGAGAGATT
ATTTATTTATATTTTAATTAAGGCGGCTCGACGCCATATTGTCAATACCGCATGTGCTGA
TGAATTGGAAACTCAAAAAAATATTACAAAATAATAACACATAATAAAGAATAATTGATA
GTTTTATAATTATTTATAAATCATCGGTTAATAATTATTAGTTTTTTAGTAGATAACGAG
GTATCTCCTCCCTGTTATGTTTCCCATCCCGGGTTTTAATCTTTCTTATATTAATTCCTC
TTCTTATTCTTTTTTTCTGCTTCTTCTTCTTCTTCTCCTCCTCCTTCTTTTTCTCCTTCT
TTTTCTTCTTCTTTTTCCTCTCCCTCTTCTTCTTCTTCTTCTTCTTCTTCTTCTTCTTCT
TCTTCTTCTTCTTCTTCTTCTTTTTCGTCTTAACGAGGCATCTCCTCCCTGTTATGTTCC
CCATCCCGGGTTTTAAGCTTCCTTAGATTAATTCTACTTTCTTATTATTTTTCTTCTTTT
TATTCTCCAACTTCTTCTTCTTCTTCCTTAGTCGTACGACCACTTGGGTCATGCTTACCA
TTTCTGGCTTACTAGACTTAATGATACTACGTAGTTGGATCAATATGGGAGAACGGTCCA
GACGAGATTTGAGCCCGGGTCCTGCCAAATGAAGACTGGCGCCGTAGTCGCCTCACCACC
GGGCTAGATTTATTTGTTACTTGTTTTGTTCCTTAAGTTTTTTTTCCTTAATTTACCCAT
TATTTAATGCTTCCTTCTTATTCCTTGCTAAACATATTTCATTTCTTTATTTATTCACTT
ATTTTAATTGCCAATTCCCTCTTCGCAATCTCGTTTCTCTGGACATAATATTAAGCCTCG
GAATTACCATTGAGCATTCAATTCCAGTAAATCATACACTTGACTAAGCCACATTAATTG
CAAAAACCTGCAGTAGCAGCAGCAAGCAGCAGTAACCTGTTTCCACAAATCTGTACACAG
TTTCAGTTGCTTAATTTGCACACAATCGTAAAAATTAAATTAACGTTATAAATATGTAAC
TCACTCACATCGGCATCTTGCCCCCGCCGGATCGTACAGTCGTGAACAGCAAAAAAAAAC
ACAAAACAAATGCGTTAAAAAGGGGTAAGCGCACAGCGTTAGATAAGGCTTCAATTATAC
TTTGAATATGTATTACCAATTAGTTTTATGATCCTGCTGGATCGAACTAACCCCGAGCTA
TCGAGTGCGAGGGTTGTAAATGGAAATGTAGCCGCACACACACACACTCGGTTCAACATC
ATTTGAAGCGATTGATTTACGGCCCAGTGCACCATTTGGACGGTGCAATTTCCGGTGTCC
CACCCAAACGCTTCTCTCTCTCTCTCTGGCGGCCCAGGATGCATCTCGCCCAAGCCGCTT
GACGTCTTCGAATGTGTCTTTTTAATTAAACTGTTCTCTTTACATACACGCTCGTGCTTA
GGGTGAGCGAGACAGGCATGCGAAAAAAAGCAGTCGTAAAATGCCTAAGCACGGATAAAC
AACGCTCGATGCACTTCCACGCGAATGCACCGCTTAAACACTTGCATCGTTATCCGGGCG
ACGTGCACTCGACGCGACATTCAAGACAACCCCTTACAGCGGGGGGGATAACGGGGTGTT
TTGGGGTTGAGTAGGCCCCAACGGGTCCAGGGAGTTATGAGTTATGATCTGATCTGGAAA
TTTTACATTCTACTACCAGACTGTGAACAAGTAATTGGACGGGTTGTTTACAGTGGAACA
ATCGAACGGGCAGACTTGACCCATTAGCGAAGCATGTTCGCTAAGGAGCTCGATCTGAGT
TCTACCCCCGCCGAATCGGTACGTGCGACATTGTAGTGAGCTTGTGTGGCCCAACACGTC
ACCGAGCCAGCCAGAACCAATCGATTGGTCATCGGGTACCGAAAAATCTGCTTCTAACCT
GCCTGTCAGTCAACGGACTTTTTTTGTTTTTTTTCGGATTCAATTCATCAATATCATCGC
TAGCTTTCCGGAATGTTTTACCCCCGCCGATTACAATCAACGTCTGAAGGTGCGATTTTA
TCAACCGTTTTCAGCGAAGGTGGTTGTGATCTTCTTTTCTTTTGCTAGTCCATTCACGGT
TGATTACGAATGGCATGCGGATGACGGCATGGTCCAGACATTTCGGTTCGCTTATCATTC
GCCGGTTACAATTAATATTGTGAAGTGCTGCTCGGTTCTGCGGCTGCACTCGGCTCGGCA
CCTTTTGCTCAATCTGGTTCGTTTTGTTTTCCGTAGGAGAGGAGTGATTGATAAGACATT
CTTCGCCACCATAAAGCGGGCGTACAGTTATGTCATTAGACAAAGTGTCATTAATTAGAC
GGCGGTGGTGGAATTTCCACCAAGTTTGGGCGAGGGGAACTCCGTGCTCTTATGAATTGT
TCCGATTGAATCTCTTAGTAAAAATTTTTGCACAAAAACTCCTAAATTTTGCACCAAGAC
CCCGACACCTCATCCAGTGAGATGGCCATTTTTTCGATCGTATCGCAAGCTTCCCCAGGG
TGAAACAAATCCGCAATAAACACTTGTGCCAGGGATTAAGATAAGTCTATATAGGGATGT
GATTTTGGTTTTACACCGAAAGACCTTCACCCCGATCGGGGGAATTTGGTGGTGTTGTCT
GAAACAGTCTAACTGGCCAACAGTTGCGCCAGCCAGGTTGACGACATCAGTCTGGTATTT
TTCGAGACAAACAGTTACGACAGTAGCGCGGTCAGGACACGATATCACTCAACCGGACCA
GTTCACCCGCTACTTTGAACATTTCCGACCGACTTCCACCCGGGGTTTGATAAGAATCGC
ACCCACCACCGGCGTACCAGAAGGGCTTCTTTAATTAGTGCTTGTATCGTTTGGTTTGAT
TTTTTTTTCTCCCGCTCTTGTCTTTTCACCACCTGCAAACCTGCAAAACATGGCAATGGA
ATTTGTTGCCGGAATGAATTCCCGGTTTTCTCCACTCCACGGGGGCGGCATTGGAATGTG
ACAGTAATAGCTCGTTTTACAACAAACACCTGTATTGTTACCCCGAAAAGTGGCAATAAT
TTGCAATGATAAATCAGTTTCTATACGCTTTTCCGGGTGAATGGACGACGTTTACTAGCG
TATTACATGGGCGCTGAGAAGAAAGCGCATCGCTGTACGGTGCGGGACTTGGTGAGATGG
GAGAACACCTCAACCGGGACTGCGAGGGTTTTTCCCTCACAATCGATCAATAATGAATTA
TAGAAGCTAGGGTAATGGAGGAAGTACACAAAGCAAAAGAAAAAAATGTATCTGGGAATC
AATTAGTAACAAATTGAAATCGAAATCGAAAAACCTTGTTATACCGAGGTGTGTAATGAT
TGAAAGAAGGAATAGATAATATTGTTATTAACTAATTAATATGAAACTTACTTCTGTACA
ATTAAAATTTTAAAAGAAAAATATATAAAACAAATAAAAATGCCCTTAAACAGCGATTTA
CAACTCTTTCGCTGTTTAAAGGCAACTTCAAACTACAAGACTTACAAGACTTGACTTAAG
ACTATAAAACGAACTTCAGTTCTATTATTCAGCTATTCATAAATTGTCACCCCTAAAGCT
TTTTTTGTAATTTATTTGAGGATGTGAATACGCATCGCTGTTTATGAAAGTAAACCTAAG
CTTATTACGGGCTCTTTAACAGATCCAATCAATCATAATACGTTTAACAAATAAATCAGT
TTCAATTTCAAGGATATTTATTTTATATTTTTTTGAAAAAACTCATCTTACTTCCAACCA
AATTTCTGTCCGAATAATTACCGATTGCATAAGATTGCACCGTAGACATCCACAGCAGAA
ATGAAGGAATGTACCCTGTCGTTGGGGTGTAAAATAAACTCCCCAGATAAACCAACCCGC
CCCGTTGGATGAGGATGAGGTTTGTGTTTTGTGCAATTTTTCACCCAGTCATCGTCAGTA
TGATGTAAGTCAGGACGCTTCAAGTTTGTACCTGTTTCAACGCTTATCAGAAGCATTACT
TACCTCTATCCGTGTTGGAGGAATAACTGAGAATAAAAACTGGGTCATCTCAGTTTTATG
TCGAACTTCTTCCATGCTTCATTTTCATTGATTATTGTGATGATTTGTAGGTAACATGTA
GGATTGATTGAGCGTTATAGTGAACTTCCACAATCAAGCAGCTGATTCTCCCTCAAGCTC
CATATTACTTCATTTCTCCAATCACCATCGAACCCGGTGGAATCTCTGTGACGTGTGGCC
CGATCGGCCCGGTGTCCGATTAGATAGCGCACAGTCCAAAACTCGTGACTTGGGCAATTG
GACCAGTGACGAAAGCAAGAGCCCGCGCAGGAACAGGTGTAGGTGGAAGCAATGCCAAAG
CGATAAGAAGCTGGCGAATAGTTTTCCCCTTGGTCATCATCCCCTCATCATTGTCGAGGT
CCGATAAGCGGTCCTCTGTTTTACTCCTTTTTTGTGGGGCAAAGCATCAACAGCTGATGA
TAGACGCTATAGGGCTGCCGCGCTGTAGTGAAGAGGGTTTTGTTTGGCCATTTTTTTGCG
CAACGTTACGTACCTTGTGCATGATGTGAGTCAAAGCTTGTTTGCCCTGTGTCGTGATAA
AACGCAACTTGTCCGATCTTGTTCCTGCCGGTTGCAGTGATATTGCAGTGTGTGGATTAG
ATTTGTGCAATGTTCCTGTGTTGGTTCTTAATTAGTTGTCTTCGTCTGCACAATCCAAGT
ACATCATATACTTTGATTTGCACGATGTCATCGCCGTACTTACACAATATTAGTAACTGG
AGCGATCGTCTTCGATAACACGTAATACAAAAACAAACATCTGATTCACTTATCTTTTCT
CCCGATAAGAACTTAATCGGAAATACATTACCTGCCCGACCGGACATCCATTGCATAACT
GCCGCATGCCAATAAGCACGTGCTGACCAACATCCGGTAACGACGCGCCAACATAACCCC
AGCATAAATAGCCACGGGCATAAACTGACCCCCTTCCCCCACCCCCGGTACCCTTTTCGC
GGGAAGGAATTACCTGATAAGATAAGACTGAGCTGTGTCGTGCGCCAGCCGCGACGTTCA
ATACTGCTTGCGATATTGCACGTGCTATGATTAGATCGATGCGTCGCTTCCTCTGAACGA
ACACCTTCTCTGATCGGCTGGAGGTGGTTTAATTTTAGGGTACGGCTCCAGACATGGCTC
CACTGAGACATTGGTGGATTCCTGAAAATTCACGTACAATCATGGCGCTTGGAATGTTGA
CGTGTGCTCAGGCGGATATTGATAATAGGAATCGAATTTATGGGAGCGTCGGTAAGCTGT
GTGGATAACTAAATGTTATACTAAGGAAACAAAATGACTCACCGGGATCATAAACGGAGA
TTGAACAGCAATAGAAAGGAACTGATAAATCTTACTGTTCTCCGTATCACAGGGAACAAA
TTAACAGCGAAATGGTTTTTAAGGTTTCTTCAAAGGTAATATAGCAAGATTTTTTAAGCA
GAGATCTTTCGATGGTCTGCCTCGCTCGACCCTGATTAGCCAAGACGAAGTAATAGAACG
ATACTTTATACTCCTCGTTTCGAAACAGACTATTTGAAAATGATTTATCCGCTTCATGCT
GAGATCGGTTCTCCCAACCTGTATTAATTGTTAATCAATTTCATAAATATTTGATTGAAC
TTTATAAATATCTAAAGAAGCTTTGATCTTTTAAAGGCTACAGCCTGTCATAAGGACCTA
GTAATCCATGGGGGCTGTTCCAAGCCTAGTCCTGGGAGGCTAGTCTAAGGGTCCTAGTTC
AAAAGGCCAAGGGGTCTAGTCCAAAGGACCTGATCCAGGGGACCTGGTCTAAAGGGCCTT
GTCCAAGGGGCCTGGTGCAAAGAGGCCTGGTCCAAAGGGCTGGTCCAAGGGATCTGGTCC
AAGGGGCCTGGTCAAGGGACATAGTCCAAGAGGCCTCCTCAAAGATGCTTAGTCCAAGGA
GCCTAGTCCAAGGGGCATAATACAAAGGGCAAAGTCGCCACCTCAATTTATTGAGTTTAA
TCCTTCTGGTAGCTCTCGAGTGGATAGAAAACTACCCAACATTAATTCCAGTAATGGTTG
GATCAATACCAGTACATCTCAGAAATCCTGTAATTTGAACTGAAAATATTCTACTCAAAA
GCACTGTGCGGATTTGGCACAACACTTGGCAGATTATGCCGAGATTACTGCTTAACAACT
GCTTTAAAGTTCCGGTAGCTTATACGCTACTTAACACCTTCCAACGGTAAATTGAAGCAG
CACAAGTTCTGCCTTTAATTTCTGTTTTATTTCTACCGTTCATTTTCCGTTCTCGCCCAA
CACCAGAAGCTCCTTTCGCCTTGACACTTGACGCTAGGCATTCAAGCATTTGCTTAAGGC
TTATAAGAAATGATACGCAAAATATATAAAAGCTGCGGAAACGATGCTAATATAATTAAA
TTATTCACATCAATTGCATTGTACCAAGTATCACGGCTTGAAAGCTCTACAATTATTAAT
GGCAATTTAATCGTTGCCACAAGACGTTGCCTTTGCTTAATTAATTGCGACGTTTAAATA
AAGGGTTGTGTTTTGAACGATTGACGGTGTAAGCAGACCGACCTCGGGCCACTCGGTTAA
TGCTTTGAGTGCTCTAACCGGGTTTCTTCGCTTAAAATATTAATGAAATGCAGAAACCGT
GGCGGTGAGCCGATGAAAGCCGTAATTAAAGCAAAGTGGAACGAACAATCAATATTAACT
GCGGGGTATAAGTTCTATCAAATTTCTTACGTCCAGCACCACCATTGGAGTGTGACAAAC
GATCGAAACAACATCACCCGATGCATCTAACCTTTGAGGAAACGCTTAAAAACACCAACA
TTATGCTGCTGATGATGGGCATTCCACCCTGCGAAGAAACTTATCCGGACGGTGTGATCG
CTGCGATACGAAGAAACCTGGGATTTATTAGTTCCTTTCTATTGCTGTCCTACACGACAT
TCGGGGAACTCATCTATCTGCTGCAGATGTTCGAACGGGAGGTGAACTTTCTCGAGGTGA
CATTTCAGGCCCCGTGCATCGGGTACTGCATCATCGCGGTGTTGAAGATGATTATTCTGG
CCGGAAGACGGAACATGATTGCCGAACTGGTGGCAATGTTTCGCACCAAATGGAGTCAAG
CGGTAAGTCGATTAAAAGAATCGACCGACATATCCACACGCTTGTAACTATTCGCTTCAC
AGATCGTTCATGACGAGCATTGGAAGGTGTGCGAGGACACGATGAAACCAGCGATCAGGG
TCACCTCCGTAACGGCGCTGGTGAACGTGGTGATGGGCATATCCTTCACCGTGCTGCCGA
TAGCGGAAATGATCTACCACCATTACTACACCGGCAGCTGGAACCGGCAGCTGGCCTTCA
ACATCTGGTGGCCGTTCGATGTGCTGTCGGGGGCCAAGTACTTCTGGTTCGTCTATCCAA
TGTACGTGGTGATTGGTTTTACGGGCATCATCATTCATATGGCATTTGACTGTTTGTTCT
GCATACTGGCCGCCCATCTGTGCATGCACTTTCGCATCCTGGAGCACAATCTCACCCATG
TGGTCGAGGTAGAAACGCGGTGGGAGGACAGCAACGATGGTAACATGTCTCGTCTTCAAA
CTACAGTCGTTAATCATCAGGCTTTGATTGGGTACTGGTTGGAGGAAAGCGTTTCGTATC
CTCGAAAAGCCTTCCCAATAATAGTGACTTATTCACAGGTGCAGCGTTTTCATGCAGAGC
GTGTTCGGTAATGCGTTGTTTGTCAACTTCCTGGGCAGCTCCATCATTATCTGCATCCAG
GCGTTTATGATCACGGTGAGTAACACAGTTGCCTAGTAGAAGCCGTGGTACCCAAAAAAA
TTGACCAGCCCAAGTGAGAAGAGGTGCAGCAACGCATCGATCTAATCGTAGCACGTGCAA
TATCTCAAGCAGTATTATTGCACTACTGCAGACGCACGAACAGCCTTATCTTATCGGGAA
ATTATAGGCCCCCGTTTATGTCCGTACGTATGCATGCTGGCGTTATGTTGGCGCTTACCG
GACGTTAATCAGCACGTGCTTTTTCGCATACGGCGATAGTGAGGATGCAAGCTTGCCCGT
CGAGTGACGCACTTGCAATGACGCCCTTTTGGGAAGGGGAAAACAGACCAGTGAATCAGA
TGTTTGCTTTGTGCCCGGGGGTTTGCAATTATCAAAAGCTCATTCATTCACGTTTTTATT
TGTAGACCGTGAGCGGATATACTCTGGTTAAGTTTATACTGTTTATACTATGCTTCTTGA
TTGAGCTACTGATGCTGTGCGCTTACGGTGAGGACATTGTGCAATCGGTAAGTATGGCCT
TGTCCTTGTAAACTTGTCTTGAAGTTCAATTGTGTCCTTCCATTATTGATTTGCACATGT
AAGAGTGAAGCCCTCATAAACGCAGCTTACGGTTGCCAGTGGTATGAGGAGTCAAAGCCG
TTCCATCGGACTGTGCTACAGATTATACACCGTAGTCAACAACCAGTCCTGCTTACTGCC
TGGAAAATCTGGCCCATTCAAATGAGTACCTTCAGCAGGGTTAGTACTTGGAAGCTAATG
TAGCAGGTCACATCGAGCTTATTTAAATTTGATTTTCATGAAGATTTTGCAGGCTTCCTG
GTCCTACTTTACTCTACTAAAGACGGTCTATGGAGACAACTAATTAAGAACCAACACAGG
AACATTGCGCAAATATAATCCACACACCGCAATATCACTGCAACCGGCAGGAACAAGATC
GGACAAGTTGCGTTTTCCCACGACACCGGGCAAACAAGCTTTGACTCACATCATGCACGT
AGCATTGCGCAAAAAAATGGCCAAACAAAACCCTCTTCACTACAGCGCGGCAGCCCTATA
GCGTCTATCATCAGCTGTTGATGCTTTGCCCCACAACAAAAAAGGAGTAAAACAGAGGAA
CGCTTATCGGACCTCGACAATGATGAGGGGATGATGACCAAGGGGAAAACTATTCGCCAG
CTTCTTATCGCATTGCGATCGCTTCCACCTACATCTGTTCCTGCACGGGCTCTTGCTTTC
GTCACTGGTCCAATTGCCCAAGTCACGAGTTTTGGACTGTGCGCTATCTAATCGGAACCC
GGGCCGATCGGGCCACACGTCACAGAGATTCCACCGGGTTCGATGGTGATTGGAGATATG
AAGTAATAAGGAACTTGAGGGAGAATCGGTTGTTTGATTGTGGGTGAACACTACAAAGCT
CTTGCAAATTTGTATGTTACCAAAAAAAAGCATTATAATGATGAATAATAAAGAATTTGG
AAGATTA
>AsteOR29
ATTTAATTAATATCTCTTCGACGATTACATGTCGCTATTTTACAACAAAGCTTAACAAAA
CTGACAACAAAGCTGTTTGTCGATTGCATTAGACCGATCTTCAGACACATACATGTCATC
CTTCTTAATATATTTGCACACACGCACAGCAAATAGAATTATGACACAATCCAGTATTGT
AAGACAGTGAAGTAAATAGCGAAAATTTTACTATTGCATGCATCCTCAAGTTCATGCTGC
GACTGCATCCCCACTACTCCATGAGTGACATCAGCAAAGCGACGTACGATCCAGCGGAAT
TTAAAATCTGAAAACACATTAGAGTTAAAATGTAATCGTCTGCCTTATGATCGACAAAGA
TTTAACCCGCTACCGCTTTCAAAGTTGGCAACGATGCTTCGGTAAAGCCTGATTTGGCGT
TCACCGGTTTCTTCGCACGCATCATGCAGTTTATCAGCATTTTTTGGGTGCGCACGTCCG
CCTCGTACCAGTTGCTTTTGAACACAGCATCGTGCACCAGTGTGCTCTGGAAAAGGGGGA
ATCGATAATGTAGACACATCGAGTGCTTTCCGACCCAGCGCAAATTGTGTGAAATTTATG
CACCTCGTGATAAAGCTGCGACCCATAGTAGCAGTAGTAGGTAACCTGTATGATAATGGC
CGTCCCGTACGCCACGTAAACCACCATGATGCTGGTGCCGGCCGAGATGACCAGCTGGAA
CCCGAGCATGCACAGCAGTATCGACGAGATGAGCAGCTGATTGAGGATGACGTTCTTGTA
CGCATCGATGACGCGATCGGACACGTGCAGTATGTGTTTGTGGTATTCAATGAGCTGACC
GAGCGCGCTGTTACCCGTCCCGAACTGAAGGCTCTCGAACCGGTCCTGTATGATGACAAA
ATGGGCCACCAGACAGGAGGAGAACGTACCGAACGAAGAATCGCAAGCCACACAATCCAG
CACGACCCAGAATATGGCCACGCTGCACCAGACAAAGAAAATTGTAAAGGTCACCGGATG
TTTCACGTCGAACGGGAAGCTTTTTTTAGGGAGATGGGCGAGAGAAGAAGAAAAAGAGAG
GTCAGTTAAGGGCTGTAACAGAGGTGAAAGCTAACGTCCATCGTCTGTCGTGGGAAAAGT
CACCACACGGGCAAAACCTACTCCATCAGCAGTGGCAGCTTCCAGTCCGCCCTGTCGGAC
AGGACGACCAGCACGAGGGCGACCCCCACGAAAAGCACTCCGGTTGACATGGCTGTAATC
AAATAAGCCCACGCAAGGAACCGGTCGATACGGTTGTATTTTTTTACGATCCTGATTTCG
TTCGACTTGAGCAACCGTCTGAGTGCGACGAATTCGTCCACGATGCTCCAGACCTCGGCG
CGGTGAAGGCGCAGATTGTACTGGCGCACCAGTCCCAGGTAGGCGGTGAAGGTGGGTCCC
AGACAGTCGCACAGCAGCATGATTTCGTCGATGTGCTTGACGGCAAACATGACGGTGCCG
AGCTTCATGACGAGCACGGTAAAAAAGCTAACCGCGAACACAGCTCTGCCAACGCGCGTA
TCGACACGAGCGATTCCAATCGCCCGTAGGCAGATGGATTGAACGCGGAAAAAGTCAACG
GTTTTATCCGGTCCTGACAT
>AsteOR30
TGGTGCTGTGCCCTGACGTTTGTACCCCAAGTGAAGCAATATCTCAATCGCACTTTAACA
CCATCTGAACAACTTTTTCAAATGCATATCATTTATTATGGACCGTTCAGTGGAAAGTTC
TACATTCAACGTGAGCTCTCTGTGCGTGTGTGTGTGAAAGCGAGCTTTAATCAAGTAACT
AACGAGAAGGCAGGTTACAATCATTTGTTACGAAATGTTTACATTTCTCCACCCGGTGAA
GGCCTCTACGGCAAGGTGTGCATATCAACAGCAGCAGCAGCACTAGCTCTGCTGTACGAT
AGGCACGAAATGCTGTTAAATGATGCAAGCTTTGCCACCCATAATAACGTGCCTTGTGCT
GGGAGGGTACATGTAATTGGCCCACTCTGTGGCCAGGTGTTGCGAGCTTTCTCGCTCTCT
CTCTCTCTCTCGCTAGGTGAGCCTTCTACTGCTGCTGCTCTGTTTCTAAGGAGAGCAGCA
TGGTGATGTATGATCCCGTTGAGTTTAAAATCTGTAACGAAATTTGCATATCATTACATG
CCGGTACACGCAAAATCCTTGTCAATGTCTCAGCCTCGCCGCAGCACACCTTCTTGAGCG
TGGGCAACGTTGCCTTCATGAAGCCACCTTTGGTGACGATGGGCTTCTGGGCTCGCATCA
TGCATAATCGCAACCGTTTCTGTACGGCCGGCCGAGCCTCGTACCAATTGCTCTGATAAA
TCGCGTCCGCCACCTTCAAGCTCTGAAACAAAGCCGGGAGGGAAGAAGAAGTCGGTGGCA
CTGTTTCGTTTTTCTTTTTATTAAAACCCGCCCGCTCTACATACCTCGTCGTACATCATG
GAACCGTGGTAGCAGTATATGACCGCCTGCAGCACCATAACGAACGCCATCGACGCGAGC
ATGAGGACGCGCGGCGTGTTCATGAATATCACAAATTGATAGCCAATAACGCACAGCAGC
ACCGAGTCTAGCAGAAGCAAGTAGAACACGGTGTACTGGAAGAGGTTCGTCATGGCCAGA
CACAACTGCAGCACATCCTTATGGTACGCCACAACGGCTTCCAGCTCGGCTTCGTCGGCG
CCGGCGGTAAAGTCAAGCGCCCGGAACCGTCGTTGGATGAGCCGAAAGTGGATCGTAACG
CTCGTCGCCAGCTCGGAGAAGCACGTATCGACACTTCCGCTAATGAAGATGCTCATGTGG
ATGGAGTCACAGTTGAACAGGAACGTTAGCGCAAACATAAGCGGATGCTGATAGTTGTGC
GGGAAGCTGGTTCACCCCCCGAAGCGGCAGAAGAAAGTGAACAATAAAAAGAGACAAAGT
TATACACGCGCGACACAAATCACATGGAAATCTGTTCCGACGTCTTGCGTCCTGCGCGGT
ACACGTACGCCATCGGTGCCACGAACTGTACGCGGCCCTCCGACAGCGACCGGCTGATGC
CCGTCGCCACGGCACTTAGTATGTAGAACCAGCCGACAATCAGTGCCGATGTCATGTAGA
TTTTCGTCAGCTGGGCGTGAAACTTTCCACTCCGGCGAAAGAGCAGCAAATCGTGTGCGG
TCGCACGCCGCTGCAACGCTTTGAACGAATCAATCAGCGCGAACATGGCGGCCGGCCGGA
ACACGAAGATGTAGAACTTCGAAATGGCCACCATGCAGACGACCAGCGTCGGGATGGCGT
CGCAGATCATCGCGAAGTGATTCACGTGCTGGAATATGTAGATCGACTGCAGCACCATAA
ACACGACCAGCACACCGAGACACACGCTAAGCCGCATTCCGCCGAGTGTGCTCTTCTCGC
GAAACACGCCACAGTACCGCAGATACCACAT
>AsteOR31
ATGCCTTGCCTGGACGAATTCCCTGCCTACCGATTCTGGTACATGCGGTATTGTGGTGAA
GTGGAACGACCGACCTGGTGGTTCCGTTGCCGTCTGTGGTATGCATTCATTTTGCTCTGT
TCCTTCGGTCCGCTTCACGTGCTCTATCTCGTCAAAACTCCTGCACTGGATCTGATGGAT
ACCTGCGAAGAGATCATGCTGCTGCAACTGTGCGCAACGGTGGTGCTGAAGTTTAGCCTG
TTCGTAACTCATCGCACCGAGATCTACGATCTGGTGGAGGGATTCAAAAGCATTCTGAAG
GGCATAACGGTGGATGAGTTTTCACGGTTTGTCAAGTGCAACGAGGTGCATGCGAAGCTG
GCTCGGCTTTACGTGATCGGTACGACGATTGTGCTCATGCTGTACGAGCTGGTCGCGGTT
GTAACCAGCGTAACAATATCGCTACAGCAACATGAAGTCCATTTTGTGACGCCATTCAAG
TATCTTTCGAACAGAACTAAGCTTCGGAAAGAATGAGCAACGATCAATGTTTTGTCTTTC
AGTTTTCCCTTTTATTATCAACATCCGGTCGCGTATGTGGTATGCTTTCTGCATAACTTG
GATGCAATGTTGATAACCGTATTTGTGAGCGTAACGATCGACGCATGCTACTCGGAGATG
GCCAGCAACTTGTCTATCCACTTCCACATCGTACGGGAACGGTTTGAGAGGCTGGACATC
TCCGCCGGGCAACCGTTTGCCGAGCGTGAGCTGAGTGAGGTCATTTCGTACCACGATGAC
GTATTAACCCTTGCGCAAAGGATGACGGAACTCTTTCAAGAATCGGTATTCTACTTGCTG
CTGCTACTCTCAACAATATTGTGCCTGCTGGGGTATGAGTTTGTTATGGTGAACAATATC
TACAAACGGGCACAGGTGGCCACGTTGGCTGGTATCATGATCGGTCAGGCTGTCATCTAT
ACCTACCATGGATCAGTGATTCGCGATGAGGTGAGTTTCGGGTACAAGTCAGGCGCCCTT
TAAATCATTGCACCTCCTAAACTCTCGCAGAGTGTAAACGTGTCGGATGCCATTTATGGC
ACCAACTGGTACGAAGCAACAAATGATAGGAAAAAACAAATCCACATCAGCTTGATGCGC
GCCCAGAAACCGGTAATCGTAAAGAGCGGGTTCATAGAAGCCTCACTGCCAACGCTGAAG
AAGGTGAGTGTCTTGTAATGGCTTTACTTATTTGCTGGAACATTTTTACATCACCGTGCG
AATATTTATAATTACAGATTCTTAGCTCCAGTGCATCGTACATTACTATGCTGATGTCTT
TGGAGGCTGATGTTTCAGAGTAA
>AsteOR32
ATGAAACTGCTTCATATTAATGATCCTCGTGAAGTGATCCCGATCGGTTGCCGGCTGCTA
AAGCTGTTCGGGTTAGGGCGTAGTGAAAAGCTTAAGCTCCTGTACTGGACACAGGTGGTG
TTCTATCTCGTGTTCAGTCTCATTCCCCGTATTTTGATGAAGATCGAGGATACGGTTACG
CTGCTACGGTTGGGTGCAGAGCTAGCCTTTGTCTCGTACCTGTATTCACAAATATTGGCC
CTCTACATTCGACGGAAAAATCTGTACCATTTGGTCGACATGCTACAACAGTGCGCTAAC
AAACAGTATTCGGAGACGATTGATACATTTCTGATCCGATCGAATGCCAAAATTAACAAA
TTTTCGGTAATCTGCTGCAAGTACTTCTTTCTCATGTACATCCTGTACTGTGTGATGCCA
CCGCTAGTGTCAACAGGTGTTTACTTTCGTAACACTGGCAATCTGACAGACGAGCGAGAA
GAGTTTATCATTTCCACTGAGATGAAGTAAGGGACCAAACAAATAAAAATATTCAAAGTT
TACTCACGTTTTTCACCTTTTTCTTCTCACGCAGCCTCTACTATCTGGACATTCGCTACA
ATGTGCTGCACTATTCATTCTACACGCTTATCATCTGCATGCTAACGGTCACATCGGCTC
TTTCGCTGTGCATAAAGGACGTAATGGATGTGTCGGTCATCAAAACGACAGCCCTCATGT
TCCAGGTAACTGCTATGCAGATTCGAGAACTGCGAGAATACATCTCACAGACACAGCTCA
ACACCGTCATCGCATCCCATCGGGACACTTTACTGTGCGCCCAGAGCTTACAGGATACGC
TCAACCTGTCGCTGCTGTTTCAGCTTACATTCTGCAGTGCTATATGGTGCCTTATGCTGT
TCTACATCCTGATGATGGTATGGAAAGGACTCGTAAGTGCAAAAGAAGGAAAACACCGTT
AACACTTACTTTCACCCCTCACAGGGATTTGATTCAAGAATCTTAAATGTGGTGATACTG
TTGCTCATCGTAACGATCGAAACCTACACGTACTGCACGCTAGGAACGCACCTGACCGAT
AAGGTAAGAGGAGTTAAACATAAAATGTATATCGCAATAAAAACACTTCTGTTTACAAAT
TCAGGGAGAGGAGGTGCTAATGGCTCTGCAACAGCTCGCCTGGTACGATCAATCGGTCAC
TGTGCAAAAGCAAATTCTCCTCATGATAAGTCGTTCACAGAAGCCCATCATCTTGACAGC
CGGAAAGCTTTTCTACGCCAGCGTGTTGCAGTTCAGTGAGATGGTGCAAAAGTCTTACTC
GTTCTATCTTGTTTTGAAAAATGTTTTCTAA
>AsteOR33
TTATCCAACGTACTGCGTGAGCATAACGAAAAACTGGTACAGACCTTTCAAAACCTATAA
TCGAACATTAAGTAAGATGAACAAAGCGCTGATTACATTCCACTGATTACATTACAAGCG
AACGCAAACCGTGCTGTCAATCAAGGCTTTAAGACCGTAAGTGAATGAACGAAATTAGCT
TTGGCCAATGAAGCATCTGCATATTCTTGGGTAATAAAAAGATTAAGGTAACAATTTTTT
ATGATTTATATTTGGTTAAATAGGTATAAATTAGTTCAATCAGGTAAAAACAGTGATCAT
GTTGCTCTTAAAATGTTTGCAAAGCAGCACATTTGTATGACCAAGCAAATTCAAAAGCAT
TCGAGATCTTGTCGTAACACAGTTTGCGTTAGCTTACATGAGAATGTACTCAGAACACAT
AATACAGCCTATCCAATAAAAATGCTGTCGTTTAGTACAAACGCAACAATACTCACGCTC
ATGTACGCTTCAAAGTTCATTGGATGAAATCCATACGCTGTCAACATCATGGGACGCTGT
TGTCTGGCCATCAGGAAGCAAAACTCTTTCTGCTCCTTTACCGGTAGCTTATACCATGGC
ATCGAGATCACTTTGTTGTACATTTCATCAATCTACGAAACACAACAAGTACTATTTTAG
CATCTACAGACCTCACAAACAAAATTTTGAGCTTACCTTAAGTTCTACAAAATTTCCAAC
AATAAAATATATTGAAAGTTCCGTAAACATAACCAAGAAAAAACAGTACGTAGGATACCA
ATCCGTCTGAAAAGTATAGATTCCATATCAAAAATGGAGTTTTTACTGTTGTGATAAGAA
TCATATCAACATCCCTCCAATATCTGGTTAATCAATTGAAAAAAGACTATGGCCTTGTCT
TAAAATAAATCTGCTGCAATTTCAAATCTACCGTGGCTCCATCGTAACGGAAACCAAGTC
CCCAAAAAACTCTAACAGTCCATCGATTTACCAACGACTTAACATGGACTTACCAACGTT
ACTAGCAGCATACAATCGCATATAGTAAACACTCCCAACATTACTTGCGCTAGACATTGG
AGTCCTAAGATGTCTTCAGCGATGCTCAACAGGCTGAAGGTAACAATTCATCTTAAAAAG
AATTCACTAAAGAACGAACTTACAATGTAATACTTACCTGGTTGTCAGCTGATGATCGTA
CATGCACTGTACCCACATTTCTCGGACATCTGAT
>AsteOR34
TTATCCAACGTACTGCAAGATCATTACGAAAAACTGGTACAAGCCTCTCAACACCTATAA
TCGAATGCCAGATAGATTGTTTTTTATGCGATATCAATCGAAACATTCGTAATGCAACAT
TACTCACGCTCATGTACGCTTCAAAGTTCATTGGATGAAATCCATACGCTGTCAACATCA
TGGGACGCTGTTGTCTGGCCATCAGGAAGCAAAACTCTTTCTGTTCCTTTACCGGTAGCT
TATACCATGGCATCGAGATCACTTTGTGGTACATTTCATCAATCTGCAAAACAAAAAACA
CCATTAATAGCAATGTACCTGACACTTCCCGCTTTGCACATACCTTAAGTTCAACAATAT
GTCCAACGATAAAATAGACAGTAAGTTCCGTGAACATAACCAAGAAAAAACAGTACGTAG
GATACCAGTCGGTCTGAAATGCAATGGTTCTACATTAAAATGTTTCTCAGGTTACAGAAC
AAGCGTCTACAAGATGTCACATCTCAAACGACAAATTGTTCTGAATATGGAGACATTTCG
TTCATGATCTGAACATCACTGTGTAAGCATCGTGATGCTGTGTAGCATCGTGATTTGTGT
AAGCCACAAATTTTAATTTATATGTTATATTTTAAATGTAGTTCAATAGAGGGAGAAAAA
ATGTTAAAAATAAAATAAAATAATGCAAACCATCCTTGCAAATTTATTTTAAAATTACAA
AACTTTAATTAAACAATGTTTTATAAAATAAATATTTATATATTCACACAATAAATTTAC
GCTAACTGGAGAAAAATCTTACGTACTAAATACTAACACAACCTTAATGTAACGGATAAA
AGCAACACTAACGTACATTGTAATTAATATTACCTAATACCAATATTCAATATAACTAAT
ACACACTACCTCTCCATCGATTGATTACTTATGACGCATTGTACAAAGACACTGCTCATC
TCACGTTACCTATACGGTGGACTGAAAGTAACGGAAACCAAGTGCCTCACGAAATTTGAC
TTACCAATGTTACTAGCAGCAAACAATCGCATATAGTAAACACTCCCATAGCCACTTGTG
CTAGACATTGGAGTCCAAAAATGTCTTCAATTATGTTCAACAAGCTAAACATGATACGAA
ACACATTTCATTACATAAAAAAAAAATTCTGTGCAGTACTTTCCAGCATTGTTACACTTA
CCTGGTAGTCAGCTGATGATCGTACATGCACTTTAACCACAATTCGCGTACTTCTGATCT
CGTAGTATCATGCTGCATAGGATCATTTAACAAGATTTCCAACTCAACAAGATGCACCAT
AAAAATATCTGCCGCTGTCATTGCGTACGTTGCATACATTATGTATAGGAAGTCGGCGAA
TATGATCCCCATCACACCGTACACGAGCAGATTTATTTGGAACAACATATTTACGATGTA
TCCCGTAGTGGTGTTACAATCGATGAACGGTAGCTCGTACAGCAACAATGGCACTACTAT
TCCTGTTGTGAAGTACGCAAATAAAGGATACAGCATAAACCCTCCTGCTGCACATGCACT
TGAAATGCGTGTCATTCGAAAGATGATCCAAAGGTAGCGACCAGTTCGTTCGAGTACCGC
CATTTCTTCCTTCGTTCCATTCTCATATCGTTCCAGCACTTCAAGCTCTATTTTCTCGTT
TAACAGCTTCACATCGCTTCCCTTTGCGATACCCACGAAAAATTTTACATAAAGCTACAA
ATGAAACCTCAATTACAAACCTATATTAATGTCCCGATAAAGCGAGATCCGACCATACCT
GCAGAACGGTACCCAGTGTAACGAGAACTTTCATCATGTGCAGTGGATCGTGCCTGTACT
TGGCTACTGTAGATGCAGTGCTGATAAAGTACGTAGCTACCATAGCTGATAAATAGTATG
ATGCTGGCAGAAATTTGCCCGGAGCCGTCCATACCTCGACTCCTATTTTTTTGGAGTAAT
ATGTCAACGGTTGCAAAAGCTCACGAAAGTTTCTAAGGGTTGCCAT
>AsteOR35
CCAGTGAAACGATGCTTTATCCAACGTACTGCAAGATCATTACGAAAAACTGGTACAAGC
CTCTCAACACCTATAATCGAATGCCAGACAGATTGTTTTTTTATGCGATATCAATCGAAA
CATTCGTAATGCAACATTACTCACGCTCATGTACGCTTCAAAGTTCATTGGATGAAATCC
GTACGCTGTCAGCATCATGGGACGCTGTTGTTTGGCCATCAGGAAGCAAAACTCTTTCTG
CTCCTTTACCGGTAGCTTATACCATGGCATCGAGATCACTTTGTTGTACATTTCATCAAT
CTGCGAAACACCATATACCATTAAGAGCGTTGAGCACGGCATTGGACGTAAAAAACAAAC
CTTAAGCTCAACAATATGTCCAACGACAAAGTAGACTGTAAGTTGCGTAAACATAACCAA
GAAAAACAGATACGTAGGATACCAGTCGGTCTGAAATGTAAAAATTTTAAATGTAAGTTG
ATATTATCCAACAGTCCTCTACACTTAATACCGACTTACCAACGTTACCAGCAGCATACA
ATCG
>AsteOR36
TCAAGATTCACACTCAAATATACCAGAAATATTATCAACATATTGATGCAGATTCCAAAC
ACACTGCAGCCCACTTGCGCCAGGTTGATCATGCTCCACAAATCGGAAAACTTGTCATAA
TATCTGGCAAATAATTTTCAAACTTGCATTAAAAGGAATTTTCTCCAGCGATAGAGAAAT
ATAGCGATACTGCTTACTCTACGATGTGCTGATGCTCCACTAGACAGATTCTCCACTTGC
GATTGACCTTCTCGATTATTTCCGGCGAACTGCGCGTTTGATAGCCCGGCTCCGCCAGCA
GCTCACTCAACTCGTTCAGATGAAAACGCAACAGGTCCACGTAAAGCGATCCGTTGATGG
TAAAAAACGCACACAAGTAGTCGACCAAAATCAACCCACAGGTGCCCGTAACATAAAATG
CAATCTGTAACGTGACCGTAATCCAATAGCCCCTGTTCACCGTCCAATCGACGTACGGGA
TTTCACAGAAAAACAGCAACATTACCCGACCCTCGGTAAAGTACACGAACAACGGATTGA
TCCAAATGATGAACAGCGATCCAAAGTATCCGCCGATCATGATATGTCCTGCGATGTACA
GCACACGGCTATACTTTTGCACCACCGGATACTCGTTGCTCGTTTCCTGATACTTTGTGT
ACGTTTCCCGCTCAATGTTGCCCGTTAGCTCACGGACCGGATCACGGTTGCGGATCATCG
TGAAGTACTTGATCATGAGCGCCAGACCCGTACAGATGAGCGACTGTGATTCGAGCATCT
CGAGCGCGTCTTCCCGGTACTTGTAACCCGTCCACACGTGCAAACCGAGAAACATCACGA
TCTGCGTCAAACTCGCTATACGGCCCCAGGTAAAGCCGTACTTTTGCTCCCAAAGACCGG
CACCGATCAGACGGCTCGACAGCTTCAGCCGATCGAAGCTTGCGTGGTACAGTTCGATGG
CGGTTCTCAT
>AsteOR37
CACCGGACAAGCGTACCATCCCATTAGTTTAACGAGGTACGCCCTCCGTATCGGAAGTTT
CTGACTGTGGTTTGTTCAAGGCTTTCTAAACATTGAACGACCATTAAAAGAAGGATCCAC
CGATCAGGAGAGCATTTCAGTTCCAGTTCAGAAAGGCGTGAAACTACCCTCGGCCCATCG
ATGAAACTGAACAAACTAAGCCCACGGTGGGATGCGTACGATCGGCGAAATTCGTTCTGG
CTGCAGTTGGTATGTTTGCGGCATTTGGGCCTGTGGCCACCGGAAGATTCGGACGAAGCG
ACCCGGAAGCGGTACATTGCGTACGGTTGGTTTTTACGCGTTGTGTTTCTCCATCTGTAC
GCTCTGACGCAGGCATTGTACTTTAAGGATGTGAAAGATATTAATGTGAGAGTGGTAACA
GAAGTGTGGTGGAGTTATTGGGGAAGTATTATTGGGGTTTCCTTCTGTTGCAGGACATTG
CCAATGCACTGTTTGTGCTGATGACACAAGTGACGCTGATCTACAAGTTGGAAAAGTTTA
ACTACAACATCTCTCGCATTCAGGCGTGCCTGCGCAAACTCAACTGTACACTGTACCATC
CGAAACAGCGTGAAGAGTTTGGGTAAATAGGAGAAACAAGAAACGGAGGAACTCTATAAC
TAATGGCGGCTTCCCTCATCAATCAGGCCTGTACTCCGCTCGATGAGTGGCGTGTTTTGG
TTGATGATCTTTCTCATGTTTGTGGCCATCTTTACCATCATCATGTGGCTGGTATCGCCC
GCGTACGATAAAGAACGCCGACTACCCGTTCCGGCCTGGTTCCCGGTGGATTATCACCGT
TCGAACACCGCGTACGGGGTGCTGTTCCTGTATCAAACGATTGGAATTGTCATGAGTGCG
ACGTACAACTTCTCGACCGACACCATGTTTTCCGGCCTGATGCTGCACGTGAACGGACAA
ATAGTGCGGCTTGGTAGTATGGTAAAGAAGGTAATCGATTGGATCCGTAAGCTGTGGGGT
TAAGTTTCATCAATCCGAATCCAATTTTGTTCATGCAGATAGGACATGAAGTGCCAACCG
AGCAGCAGCTTGTGAAGGTAGCGGTGCCGATTGATGGTGAGTGGATTGAGATGAGAAAGC
GAATCAAACATCATTCGCGAGTGTATGGTAAAACGTATGCCGAAGTGACGGAGTGTGTAC
TGTTTCATAAGGACATTCTGAGGTAAGACTTTGGACATTGGTTTGCTTGTTTGAGCGCTA
AATTGGCAAACACGTCTCGAGCTTCTTTGCAGCTTCAGTGATGAAGTGCAGGACATATTT
CAAGGATCAATCTTTGCCCAGGTGTGCGCCTCGGTAATTATCATCTGCATGACACTGCTG
CAGGCCACCGGCGACGATGTGACGACGGCCGATCTGCTTGGCTGTGCGTTCTACTTGCTA
GTGATGACGTCCCAAGTGTTGGTGTTCTGCTATGTGGGGAATGAAATCTCCTACACGGTA
TGTAGTACGATACAGAAGGGAGGAAATCGGTTTTAATGCCACCTGTCCATCTGCAGACGG
ATAAATTTACGGAGTTTGTGGGATTCTCCAACTACTTTCGGTTCGATAAGCTTACCAGTC
AAGCTATCATTTTCTTCATGCAAATGTAAGCTGAAGTCGGAGAAGTTATGTTCATCATAT
TAATGCATTTTCCATCGTTTAATTGAAGGACATTAAAGGATGTTCACATTAAGGTGGGAA
GTGTTTTGCAAGTAACATTAAATCTTCACACATTTTTGCAGGTAAAATGGTACATTTGCT
TGTAGTTACTGTTTTTATTAAAATCTCATTTCCCATTTATAGATTATGAAGCTGTCTTAC
TCGTATTTGGCTGTACTGCAGAGCATGGAATCAGAGTAAGCATAAACTGGTGATTGTTTC
AGGTCCTCAAATAGGATTGATAAAGTATTGTGTAAAAGTTATTTAGAAAATCAAACCATT
TGCTATTGTCTCATTTGTTAGAAAGAAAAACAATCACAAATTGTCTAAATTTTTATGACG
ATGGAAGAGTAACGAACAAAACACTAGGTAATGAAAAATGAGATGAATGATCTTTGGGAC
TCAGAGCTCGGCTTAATCCATCCCAAGTACAGGAGTGTCTTCTTCTTCGGTGGCACGGTC
ATATTTGTAGCTTTC
>AsteOR38
TTAGCTGTACAGTCTTCTAAGGATAGTAAAATACGAATAGGATGCGTTCAGAAGCGACTG
AAACATTTCCAACGTCATCGGATACAGGTTACCGACGGTTATCTAGAAACAAAATAACCC
ATTAGAAATAATATTATGTTTCGCTTCCTTAAGCTCACCTCAAGTGGTCTTTGCGCGCGT
ATTATGATAAGCAGCAGCTTCTTTTTTATGGAGTTTTCCACATCCACCCATGGGCCACTG
TATGCTGCTTCGGCAATTTTCATGCTTTCCTCCCGTATCTCATTCGAGTGCCAGTAGAAG
GCAAATATTTGGGCGAGCATTGTGAAGATATACGCTACCACAATCACTACCTGCGCCATA
TTGTTAATCTGAGGAAAAGAGCAGGAAAAAAGTAATTTAATAATCCTTGGTATGTTGGTA
AAATGGACAACTTACGACGTTGAGCAGAAACAGCAATGCACACAGAATTAATCCGAACGA
TAGGAACTCGATCAGACAGATGTAAGTCACCAGATCGTTGATGTCTTTTACGAATCTAAA
AATAGATAAAGAAACGAGCGTTGTTCCCCGCCGTCTGAACTTCATCAAATAATGCACCCC
TACCGAATTATGCGCAAGTGATCTTCGATCAGCTTATGGAGCCTTCTTTTAATATCTTTT
TCATCGCTTTCCGAAATAAGTGATTTAAAATTCTTTAGCCGATACTGAAGCGTTTTGATC
TGGATCATTCCTAGCAGTGTACCGGAGGCGAAGAAGCTAGTATACGGGACATGCATACAG
CACCCGGGAAAGGTAAGAACGGCCTGTGCGATGTAAGATATTTCATACAGTGGCGTGTCG
AAGATGCTTATACCCGGTATGAACATGCCATACGGAAGCCTTCTCTGTCCGGTAAAGAGC
GGATACACTACAAAGCAGCTGCTAATCACTGCTCCAAGCATTAGGTTAGCAATGGAGAGG
CCACGGGCTCGCTTGGTGTACATGTTCATTATCTTACAGATGGTTTCGTCTTTGTGGTCC
TGGAAAGAGTTTCATGTGCTGGATGATGAACGAATAATTTTAGGAAAATGAATCACACTT
ACCTTTATTTCTTCGTAAATCTTTGCTGCCTCACTTAGGAAGTGCTCATACTTCTTCCGA
TTGTAAACAAGTATGAGTGTTCGTAGCTATCCACGCACAAATAGAACCATTGTCAGGGAA
CAAGTTTTAATCAGAAGAAATCAGTGCACTTACCACAGCATTGAAGTAGAGTACCGCAAA
ATAGGCATTAATAATGACCTCCTCGATGTTGCCCCAGGCCCGGTACAGATCGGCAAACAT
GAACACGTTCAGCAGCGTCACCGGGATGATGCTGATGTAGCGTCTCCAGTTGTGCACCAG
CACAAATGACCAAAAGCGCCAAACGCGCACATTCACCGACAGCAGCGGACAGTCCAGTGC
ATCCAT
>AsteOR39
TCATCGGCTGCTTAGAGACCAGTTATTTTACATTTTTGTTGTATTAATTATTGTGCTATT
CACATCTTCGACCTTCGGTCTATTATCCACTCTAAGTATTGAGTGAGCCATCATATGGCA
GGCACAACAGAAGTAGTCTTTAAATCACAAGAAAAATTATACTTCGAATAAAATCGTATA
AATCTGTTGAAAGCTGTTGGAAGCAAGATGTTTTCTAAAAAATACTTTTTGAAACATCTC
TCATTCGAAATTGACGCCAAAATAATCACTTTTGGTCACACACTTTGAGTGTGTGCTGAA
CATCATTAAAAGTCTTAATTGGCAAACTACATACCTCTCGAGAAAAAAAAATCCAAACTT
CCCACAAAGTCACTCGCTCACCGAACCATCTTACGAACATTGGCAAAGAGTGTAATTAAA
AGAACTGTGCGCTGTGACAGTGACGTTTCATTCCCGCTCTTCGGTTTATCCACACCCCAT
TCCATTAAAAAGTTTCCATCCTTAGTGCGGTGTGTGTGTGTGTGTGCGAACAATCGAAAC
GATCCTGAGACACCGGTCTTTGGGGCGAAAAGTGTCTTTCCAAACAATAATCGTATCACG
TAATCAACGCCTTACTAGGAGCACTTGGTTTACCAGATTAAGAGCAAAGTTTGGCCAACT
TTTCGTACCCCCGGGTTTCAAATTTAACACACCCTCTCGGTGAACCCCGCTGGTGTGATG
ATGATGATGAGCCAGAGGGATGATTTATCACGATTTGGTGGCTTTTAGTCTTTTGATTCG
TGTTTTACAGTAGCACGAAGCGAACTACGGGAGAACATTATGAGCAAGGTGTCGTTGTGT
GCGTACGTTTGTGTTACATGCTTGAGCAGCTCTTGTCATCATCATCCGCTTAATTGTACA
CCCTTCGGAGGAGTGTAAAGTATGAATAGGAAGCGTTCAGCAGCGATTGAAACATTTCCA
GCGTCATCGGATAAACGTTGCCAACGGTGATCTGTAGGAAGGAGTTCTAAATACAATTGC
GATTATGGAGAATACAACGTTGAAACGTACCTCAAGAGGTCGCTGTGCGCGAATCGTTAT
GAGCAGCAGCTTCTTTTTAATAGCATTATCCACATTGAGCCACGGTCCACTGTAGGATGC
CTCAGCTATAGCCATGCTTTCCTCACGCACCTCGTTCGAGTGCCAGTAGAAGGCGAATAT
TTGCGTGAGAATCATGAAGATATACGCACCGACGATGACGATCTGAGCCATCACACTTAT
CTGGAAGAATAAATTCAATTTCATATATAGGTCTCAATCCTTCGAGAGAAGTGCTCCTTA
CAATGTTTAGCAGGAAAAGCAGAGCACAGAGCATTAGGCCGAACGAGAGGAACTCTATCA
GACAGATGTAAGTCACCAGATCGTTTAGGTCCTGCACATACCTTAAAGAGTAAAGACATC
GGTATCAAACAGCTACCATGTCATCATTACCATATCCTTTCCCCACCGAATAATCCGCTT
ATGGTCCTCGATCAGCTTCTGCAGCTTCCGATTGAGGGTGCTCGTCGTTTCGTGCAAATT
CTCCGACCGAAAGTTTCTCAGCTGATGCTGCAACGTTTTTATCTGCACCAACCCGAACAG
TGTGCTCGAGGTGAAAAAGCTCGTGTAAGGAATGTACATACAGCAGCCCGGAAAGGTAAG
CACCAGCTGGGTGAGGTAAATTATTTCATACTGGGGCGAGTCAAAGTTGTTCACGCCCGG
TATAAACATGCCGTACGGTAGTCCACGCTGGCCGGTAAAAAGTGGATAAATTACAAAGCA
GCCACTAATGAAGGCACCGAGCGCAAGGTTGGAGATTGATAGGAAGCGCGCCCGTTTGGT
GTACGTTGTCACTAGCTTGGTGATCACGTCGTCGTTGAGAGCCTAAATGGAATTTTGGAA
TTGCATTTATGATAATTTATACAAAGAATTGCTTAAATTGAGGGTTAACACCGATTGATT
TGTGTTTTTTTGCAAGCTTTCCCTTCGAAAGTCCCCGAAGGTATGCAATTCTATTACCAC
TACGCCTAAAGGTATGCAATCGAAGGTGATACATCTAGTTTCGTTCATATAACTTACGCA
TATTTCTTCATACACGCCAGCGGCTCCGGCCAGAAAGCGCTCGTACTTATCTCGATTATA
AACAAGTATAAGTGTTCGCAGCTATCGCGCGCGCCAAACATCGGCCCGGAAAGCAGATTG
CGAGAACCACAAAAGCCACAAATTAATCAACCCGATCTCGAACCACACAGTGCGCCACAC
CGGGGGAATCAATGCACTTACCACAGCGTTGAAGTAGAGTACCGCAAAATAGGCATTAAT
AATGACCTCCTCGATGTTGCCCCAGGCCCGGTACAGATCGGCAAACATGAACACGTTCAG
CAGCGTCACCGGGATGATGCTGATGTAGCGTCTCCAGTTGTGCACCAGCACAAATGACCA
AAAGCGCCAAACGCGCACATTCACCGACAGCAGCGGACAGTCAAGAATTTCCATTTCCAA
ACCCGGAACCAGGGGG
>AsteOR40
ATGCTGATCGAAGAGTGCCCGATAATTGGCGTCAACGTAAAAGTGTGGCTGTTCTGGTCG
TATTTGCGGCGTCCGCGGTTATCCCGGTTTCTGGTCGGTTGCATCCCCGTCGCCGTACTG
AATGTGTTCCAGTTCTTGAAGCTGTACTCGTCCTGGGGCGACATGAGCGAGCTCATTATC
AACGGATACTTTACCGTGCTGTACTTTAACCTTGTCGTAAGTGGTGTATTTGTTGCGAAT
ACGTCCCTCTCTCTCTCTCTCCATGGTATATCACCATATCATGTGTTGCTGTTGGGTACA
TTTCTTCCGAAAACTAATAATGGCACCGGATGTTTCCTGGACAGCTGCGCACCTCGTTTC
TCGTGATCAATCGACGGAAATTTGAGACGTTTTTCGAAGGCGTTGCCGCAGAGTATAAGC
TGCTCGAGGTAAGCAACTCACCACCGGCGTTTTGTCTTTGTTTACCATTAGTGACGAAAT
TATGGTGGTTTTTTTTTCGCCTTTCTCTGTTTGCATTGGACTCGCCTTCAACGGTAGAAA
AATGACGAAATTCGACCCGTGCTCGAGCGATACACGCGCCGTGGAAGGATGCTATCGATA
TCGAACCTGTGGCTGGGCGCGTTCATTAGTGCGTGCTTTGTGACCTATCCTCTGTTTGTG
CCCGGGCGCGGCCTTCCGTACGGCGTCACCGTGCCGGGCGTGGACGTACTCGCCACACCG
ACCTACGAGGTGCTGTTTGTCCTGCAGGTTTACCTTACCTTCCCGGCCTGCTGTATGTAC
ATCCCGTTCACCAGCTTCTACGCGACCTGCACGCTGTTCGCGCTCGTGCAGATAGCGGCA
CTGAAGCAGCGGCTCGGACGACTGCAGCTGGATACGGCGGTCGCCGGCCGCAGCCCGGGC
ACACTGTTCGCCGAGCTGAAGGAGTGTCTAAAGTATCACAAACAAATCATCCAGTAAGTC
TGCCCGACCGGGATTGACCCGGTGCGCTGGAAGGGTCATTAATCCTCGCTGCTCTCCCCT
GCAGATACGTGCAGGATCTTAACTCGCTCGTCACCCATCTGTGTTTGCTCGAGTTTTTGT
CGTTCGGGATGATGCTGTGCGCGCTGCTGTTTCTGCTTAGCATCGTAAGTTTCTGCACCA
CGCGTAGCTCGCGTACAGACACATCACACTCAGTTTTGGGATATTTCATTCCGACTCTCG
ATAGAGCAATCAGTTGGCGCAGATGATAATGATTGGATCGTACATCTTCATGATACTCTC
GCAGATGTTTGCCTTCTACTGGCATGCGAACGAAGTGCTGGAACAGGTATGCGGTATCGC
TTTGTATGCTTTACAAGCGCCCGGTTGAATGGTTGGCGTTTGTTTTCCAGAGTCTCGGTA
TTGGCGATGCGATTTACAACGGGGCCTGGCCAGACTATGATGAACCCATCCGCAAGAAGC
TGGTTCTCATCATTGCACGTGCTCAGCGACCGATGTCGGTAAGCTTTAAGTGTGCTGTAC
GAAGAAAAATGCAAACATTGCATACCTTTAGCCGTTTTTCTTAACTGTTTTCTGAGGAAC
GCCTAAAGGTATGCAATTTTCTGTTCAAAACTGCAGTTGACTGCGTTTTTTCGGTTTGAA
AGTGATGAAAAATGTATTTTTAAACACTTTACACCTCTCTTTCTCGCAGATAAAGGTGGG
CAACGTGTACCCGATGACGCTGGAAATGTTTCAAAAGCTGCTCAACGTTTCCTACTCCTA
CTTCACACTGTTGCGACGAGTGTACAACTAAACCTTTTAGCCACTAAGCTGTCACTGTTC
CTTCTATCAGCAGCCATCATCAAACACCATTAGCAGTCACAAAGTTGCGATTTTTATCCC
ATTTGATTCCGCGCGAAAGTTTTCTTCGCAACCAAATCCCTCATCAAACTTGCGCGCGTA
CGTGAGTACGAAAAAACAAAAAAACACCGCGATCGGTAAAGAAAGCGCCTGCAAAGCTGC
ATTATTGTCTTCTGCCATCCAATCGAGGATTCTTAAAGTTTTCCACGCGCTCCGAGAGCC
CGAAAATCGTCGCTCGCTGACGCGGTTTGGAAGTAAATGTTCGATTCGCTGGCTCGTTGT
GGCTCGAACATCGAGATGGAAGCGGACAGCAGCGCAGATAATCGTTCCGCATTCGAGTAA
ATGGGAGAAAAACAAGGGGATACGGTTGCCACTCGTACTACCAGTACTTCATTTCCATGT
TAATTGAAACTAAGCCAACGATACATGATGGAACGTGAACTCTCTCTCGCTCGCTGTGTA
TGTGTGCTGGGAACGACGGTTCAGCCGATTCCTTTCCCGGGAAGGTATTGTTTGGGTTTT
TATTTTACAAATTCATATCCACTTCCGCTAAGCGCACCAGTCGGTGTGCCAGTGCGCCAA
GCTCCAGGACGGATGATGGGGTTAGTTATCAAGCTACAACTATGCAAAAACATGACCAAC
AAACATACAGTTCCTCTCCAGCCTTCCCTACCACACGGCGCATCCCTGACCAGATTGTAT
CATTGTTTCGTAGTCCTGGCGTTTCTGCCTTCCTAATTCCATTGCACCAGCAAAAAGGCT
CATCCTTTGGGTTGATCGCAGCAGCAGCAGCAGCACCATCGACAAGACGACCACACAAAA
CGAGGGAGAAAAAAAAAGGCAGGCACAGCCATGGTTGTGAAAGTTCGAAGCGCTCGGCAG
GCACGCAAGCACCCGACGAGCTGGGCCTGCGTTTCGAGCTTATGGTACGGTTGGATGGTA
CAACACTTCCCGAACGGGGCACAAATACCGACGCACCGACCCCCTTTTTACCCGTGTCCC
CGGGAAAACCGGTCGGATAACATGGAAATGTTTAATTAAAACTGTAATTGTCAATCGCTG
CTACAAACGAGCGGTGAAGCAAGTGGAAGGCAAGCTCCGGGGATCCGGCACTTCTGCTAC
GATTTTGATGTGGTTTACAAATTTGATTTCCACTGATTTTGAGTGTAAATTTAATGCATC
GAAAATTCTACCCATCCACTAGGCTATTGTTGTTAAGCTTTAGGCACTCCTAAGTGTGCT
CAGGCAATGCTGACGAAAACTGCTGTTAGACTACTTGCAACAAAGTATGATTGACATCGA
AACAGAAGAACTTGAGGCGGTGAAATGTAATGCAACTGCGACACGCTTCAAAGTATGCAC
AAACATATTAAAATATATCCGAAACGCTGAAGCATAGGCTAACTTTAGGTGATTTCAGCT
CTCGATACGCCTCAATGTATGCTACACAAAGCTTTT
>AsteOR41
GCGCGATGCGTTGTGCAGAGCTGCTGGAGCTAGTTCTGCAACCACTGCTTCTAATGCAGC
TCGTCCTTTGTATCTTGATCTGGTGTACCATGATGCTTTACTTCTCCGTATCGGTAAGAC
CGAGTTGTGTATTGCCATTGGAAGCTTCATCTTTAAATGAGATGCCCTCTCTATGCAGGG
AATCAATGTAAAGTTCATCAACATGTTCCTGCTCTTTCTGTTCGTATCGATAGAGACCTT
CGGATATTGCTATCTCGGCACACAGCTATCTCAAGAGGTATAGGCTTATCCTCAATGCTG
GAATCAGGATATAATGAATCATGTTTAATACCTCCAACAGAGCATCAACGTTGGCAAGGC
ACTGTACGATGCTGACTGGATCGATTACGACGCAGTGATGAGAAAGAAGGTCGCCTTCAT
GATTATGCGAGCACAGTGCCGGGTTGGGCTAACGGCGGCCAAATTTTGCTTCGTCGATAT
GGAACAGTTTGTTGCGGTATGGACACACACACACACACACATGCCTTCCAATGCCAATTG
ATCCTTGATTTCTGGACCGTTGCAGATGCTCAACATGTCGTACTCCATCTTCGTGGTGCT
CAAGGACGTATTTTAATGGTATACCCGACAACTGGACCAATTCCCACACGTCGTGCGCTC
AAGTTTTTCTGAATAAAAGCTCACGATCGATGCATAATCATGCATA
>AsteOR42
TTACAGTTGTTGGAAAGCTATCAGAAGCTTCCGTGTCCTAATGTCCATCGCTGGGTAGTT
CATGAACGCCGTCGCTTGATGAACCTTTTGAGACTGTTAAATAAATTACAGTGTTTAAGG
TTATTTCACCCAATAAAACAATATCCTTACCATATAGTTAACTTCATTTCCAAAATAACA
ATATTGAACGACCTGTATGATCAAGCATATCAAGTACGTGAGCGCCCTGATCGTTTCTGT
CGTTGTGTTCACATCCGTAAGCAGCCGAAACTCGGTAATACACAGAATGAACACGGAGCA
ATAGAGTTGCAACAGCATTGGTCCACTGAATAGCTTAAGTACGTCTCGCAGGAATCTTGA
AGATCAGAAAAAAATCTTCAAGTATTTTGAAGTACGAATCAGGTTAAGTCAGTATACCCA
CCCAGTAATTTCCTGATGAAAGACGATACATCTCAAGAGTTCGTTGTAAACGTCATCCTT
CGAATTCTTCTGATCAGGAATCGTTTCCACCGTCGCGAGTCTCTTATCATCACTCGAACC
TCTTAGTTGTGGATGTCCTACCTGCATTTGAAAAGGTTTTTAAATCATTGAAACCCATAA
ACCCTCATCATACCTTCATAAGCTGTATCTGCAAACGATGCAGATGAGCGTTCGTTAGGG
CCAGCAGTGCAGCAACCAGCGAGTCCCACGAGATGTTAAAAGAAGCGTTTAAAAACATAG
CAACAAATTGGTAGCCGAGCACCATTAAAAATACCCCGTACGGTGCGGTATGATCCACTA
CAGGCCACGCCGGTACGAGCATGATGGTGTAGATGCACGATATTATTAGCCACTTGGTAA
CTAACCCGTCGGAGAAGATAAAGTACAGCACCCAGAAGGTGGTTGTCTTTTTGCGTGCCC
GTTCCAGTGGACTGCAAAATCCGGAAGTTGGGTTCAATATTTTTCCTGCCCCTCAAATCG
TAATATCTTACACACTCACTAATCTTCTTCGGCGGTTCGAGGTTGGTAGAGTTCTCCCTC
TAGCCGACGGATAAGCTTTTGTATTTTAAACACATTCTTGTAGAAGAATTCCAT
>AsteOR43
ATGTCCTTCTTTCGCAAGTCCCATACGCAATACCTCGAGCTGAGCTACAGCCAAATCTAC
AAAGTGTTTCATTGGTTCCTTAAACTAACTCTGCTCCGCATCTTCGACGATGACTTTCTG
GTGTCACCCATCACAACGGTTTTGTTTCAATTTTTCGTATCGGAAATAGTCATCTCACTA
GTGACGATTGCGCTGCACGCAGTTCGCTACCGGACCGATCTCGACACGGTAATACTGAGT
GTTTCGGCCTTTGTCAGTGCTTTGGAGGTGTTGCTTAAACTGAACGGTATGGTGTACCGA
AGGAAGGAGATCATGCAGATGATCGGTACGGTGCTGGCCGATCGGAGCTATCTGCGCGGG
CCGATCGAGCGAGCTATCTGTGGGAAGTATATGCGCCTGGCAAGGAAGCTTCTGTTCATC
ACGATCGCCTCCTACCTGGGTACGGCAACGATGCTGCTAATCTATCCAACGCTGCCTGGG
GTCATTCAAGAGCGTACCCTACCGGTGGGCTACTCGATACCATTCGTCGACTACTATAAA
GCTCCTTGGTATATGCTCAACTACGTGCTACAGATCGTCCAGCTGAACTGGGTCGCTTTT
TTGTTTATCGGACTCGATGGTCCATTTTATCTGTTTGTTTGCTATTCCGCTTCACAGCTA
GAGATGCTGATCGTGTATCTTCGTCAAATTGGTCAAAGGTAGGATACGCCTAAATGTATG
CAACTGGAATGACGTTACCTTGTTAGCACCTTTAATTAGTACTCTTGTCCGCTTCCAGTC
CGGATAACGTTCCAGAGCAACGAAGATTGATACGGAAGGTGTATGCTATCCACACAAACC
TTTCCAAGTAAGTCATAATTGTAGTGGGGCACGAACGATCTTACTCATAAGCCTCATGTC
GTTAGGTTTCTTTCAAAGTGCTCCTACATATATCGGGAGATATATCTGATGCAAGTGCTC
TGCTCGAGCGTACACATCTGTGTGTCACTGTTTCACATACAGCTCAAGCTCAAAAACGGT
TCGTACGGCATGCTGCTGACCAACGTCAACAAGATGTGGCTGTTCTGCTACTGTGGTGAG
CTGGTCGTAAGCAAATCGACCGCATTCAGCACCGCCGTGTACACCAACCAATGGTATCGG
CTGTGGAACCGGCGCGATCTGCAGGATATACTGTTTATGCTACAGAATGCCCAGCGCAAC
TATGGTTTCAGTGTTGGTGGGTTTGGCTTTCTTTCCTTTGCTCTCTTTACGGTGGTAAGG
ATTATCCACTGTCCAATGCCCAACGAAGCCTTTAACAAATAATTTGCCTCCTTTTTGCGC
TTAGGTCATGAAAACTGCCTATCGCTGTAACGCGTTCCTACACCGTGTGATGAACTAGTA
CGCCGACCGTTCACATCTTCA
>AsteOR44
TTGATCAAGTGCTTTGCTGTGTGTGGGGGTGAAAGAATGAAGCCGGGCTATACGCGTCGC
AATCCTCGGCTGATCTTCCTCGTGACCGATCTGATCCTGTATCTGTTTGTGAACCTTTAC
TCGATAGCGATCGTGTGGGGTTCGCTCATGGATGTGGTGTTTTGCTTCGTAACGTTGGGA
ATCGCTATTCAGGTAAGACATCCCACTCCGAGGGAGTGTCTCCTAAAACCCCTGTCTCCC
TACTGCAGGGCCTCGCTAAGATTGAAGCCTTCACCTGTCCCGAGCTAAACGATCTTCACC
TGTACAATGTGGCTCGGTTTACGATGCCTCCCCGCTTTCCGGAGGTGGAAGAAGCACTCT
TCCACACAGCCGCCATGTGTAAGGTGTTTATTCGAATTCTTGCCGTGGCCTTCTCGATCG
TTGGCATTGCGATCTACTCGTACGCCATCTTGATGCCGCTGGTCGAGGGTGAACTGTCGC
TTGCCTTTGGGTTCTATCTGCCCTTTATCGACTATCGTACACCGATCGGGTTTGCCATCA
ACTGGGTGTATCAGTTCATACAGGTGTCGGAGGGATGTATTGGACTGATGGCCTGTGACA
CTTGTCTGCTGTTCCTCATCGTGAATGCGACGGGCCAGATGGATCTTATCATTATCTACC
TGCGACGGCTTACGGAGCTGATAGACAGCAACGATGCTGGTCAGAATGATAAGAAAATTG
CTGATCTTCTTGGTGATATCGTCATCAAGCATTTGGAGCACACCAAGTAAGTAGGAGCAC
CTACTGAGCACAAAAATCCCTTTTTTAAATTCGTTCCCTCCATACCAGATACGTAACGGA
CATGGACAAACTCCTCAAGAAACAGTTCTTCATCAACTTCAGCTGCATCATCTTTGAGCT
TGTTGCATCGCTCGCGATCGTCGTGAGGGTATGGAACCAATTTCTAACAGTAAACTTCAA
CTTTCTCACACGAGCTATTACTCCATCCAACAGTTTCCTTGGTACCCAGGAATGGCCATT
TGTTTGATTTGTACCATACAGCTCTTCGTCAACTGTACTCTTGGGACGTTCCTCTCTTCG
AAAGTGAGCTGTTTTATCCTTTAAGTTTATCCATTAACTATCTTTGGATTGTTTTTTCAC
CCCAGAATGATAAACT
>AsteOR45
TTTTAGCATAAATTAAACATTATTCAATTCACCACAAAATCAGCCTTTCTACGGCTTTAG
GCATCAACGCCCAAACGGGCGTGCCACCTCTATTCGTGGAAGCGTAACGAACCCGTAAGG
ATGTACCTGCTGGAACGACTCCGCACCGTGGTGAGACGTCGCCTGGAACGTCACTCGCCG
GATCCACGCGAGCAGTACAACAGCATCGTGACCAGCGTTAACCGGATCGGTGGTCTGGTC
GGGATCGATGTATTTACGCCAAACTTTAAGCCGGGAAATATGCACCTCCGGCTGGTGCTG
CTAAACTCGTTCGCCTTCTTCTGGATCAATCTGTACAACCTGACGACCACGTACGGCAAT
CTGGTCGATTTTATGTTCTGTTTCGAGACGCTCCTGTACGTGTTCATCGCCTGGATCAAG
ATGCACGTGTTTGTGAAGCACAAATCGCTCATCCTGCAGCTGCATCAGTTCATGGTACAG
TTCTTCGATCAGTTCCATGGTGATCCGGAACAGGACGCACTGCTCGTTCGCACGCTGGTG
GACACATATCTGCTGGTGGCGTTGTTTGGATTCTGCTCCAGTGCGGCGGCCATGCTCATC
TTCGTGTCCTCTTTGATCTGGTCGGTGTGCGTTGAGTATGCGCTCCCGCTCGGATTCTAC
ATTCCCACGGTCGGGATGGACTATCTGAAGGGGTTCGCGTTGAACTTTGCGTTTCAACTG
TTCGAAAGTGGCCTCATGGTGTCGGGGATCATCTCGAGCGAGACTGCGTTTTTCATATTT
CTACAGAACGCTTGTCTGCAGGTCGACATGCTGCGGCTCGAGCTGGACCGGTTGGGTCGG
CTTGGTGCGCTGAACACCGATGGACGTCATACGAGGGAAATACGATCCCGGATACAGTCG
ATCATCGAACATCATATCGAACATTTGGAGTAA
