# Supplementary material for: Odorant Binding Proteins (OBPs) and Odorant Receptors (ORs) of Anopheles stephensi: Identification and comparative insights
Source: PLoS One. 2022 Mar 22;17(3):e0265896. doi: 10.1371/journal.pone.0265896 (PMC8939812; doi:10.1371/journal.pone.0265896)
Supplement: S4 Data — (TXT) [file pone.0265896.s004.txt]

>AsteOR1
MQLNILLQRCRRLLERLYIERDFFRPYEILLALPGFHLVDGFRRKTWVRVLFFVSRIVLLLQYAIWADRCYLGLINAPQHSGKALHYGNTFGVLTMMLVRMLVVRWYLPNVEQLMRYLRGQQRHRKSRSTTHRVSYRKIANIAVTFQLIGLADRVVFCFSRTYREELYQMPSNLVDLGWPMVVALHVFSFDFASRWAAAFNVSLTGTNSIMMGLYDELVDIADDYSRMFEVRGSDGEFWTGLERHIAQTVKRHEAFIRELNQLKPFLQITFLVMFYSAALFLAIGMFMITANGTTTYDVILSGFLFALLLECYWCCRLVDRLNDMNTQIGKHLYNLAWPTELQYTWADRGRYRQARSSLLIMMSSTQKTLGISCGGMFEMSSEAFASLVKMTYTVLTFLRDTQNFS
>AsteOR2
MAAVKESPIDKFNRILSWQLHILRMLGLDAFSCRLVLNPLALTIFLMAGLFMVVSFYDVLVLFRGDLFGTSFVLTTIFYGFIGWARILGALAYRSKLPLLMQMTRDTYHRAVRDKRQSAILARYTGIFWRGVMLYSLMFLVGVVIASVGPALLFLYSGKKILPFGVYLPFVDPNSGTGYELNYLYQMSCILWTPPGLTATQNIYFAFILNICIQYDVLQLQLADLNQLIQWSGVENQDNAVRKKLREIIVYQRRLEVFVNTIEQVYKMQALVEVLSLTFQLVLTLYVMRTSMWPPGLILIPLCTVQLFILCVPGTLIEIKASHLTETIYGIDWHDMHQKNKRIFQLLLHRSQHPRFLTCARMAIIDLNLFLSVRRLAGVEMRLGWVYYTDPFRSQVMKKVYSIFMMLENM
>AsteOR3
MQFSLWIPGLVLIPVFSLQLFLFCLVGTIIEQKGEKFSDGVYNLTFNELSREHKQIFRLLLLCSQQPKTLTCARMTRISLNLFVNMSQKFYSIFMMLRNM
>AsteOR4
MVEHPIYPFDRLIKRQRLLLKLIGVDSFDRRYRFNKLTVMVIFLAGFFLVVSLYDLYLFRHDMFNFVYVLITIFFATIGIGRITVFLWYSSTLSGLLSQTYHTYRLVKEDDERKWNILAWYTLMFQRAVNAYTILFIGTSIATGILPLGIYLLSGERVLPYGVVLPFVDPSSQKGYELNYLYQVSCIIWTPPGLVASECMMFALVLNICIQYDILAVQLLDLDQVIRSHDPDREALISQQLRAILHGQQRLIR
>AsteOR5
MAKRAMVPERIPGKPLVRKYWDKFFTFTSTVDYFNLLNTFGTVFALHYHSPNTRWTWKKLLWTVYRTFYLLSYLSYCYKTYWTFSNWEYSTASANVLGALGLCSGALLRLVLVELNYPTIRKLQAFLNDRTYLNEDQWAQDQRSQLYRHNNRFLVVLISAITVESLCFLARLLLTRPEFMFQYNGRVLGGPAVQIVYGMVTACWGIIYVLSFIGFYMLLAVFRLEMELLARSFRQLEETLLPDQERIDTMDQDQTERACWNKLQAELTIRIKRHVELLENLRIFRSIVAPFAFLQYYCTFGLIADSFFVVSFEGFTGYSMAYVLFASFLILESLLLCRGVEDLNDLNRQIGTILYNFDWPRLLRFSVRYRHEYRSVRRTILLVILQSQQSLRFSYGAHGEISMHSFAELMQKSYSMLTFMLQLQN
>AsteOR6
MLTIAAWFMTTQLFNRDAFMLQINGHVVESASVQIVYGLLCNVWGMIYVLSFAIFYIIMNILQLEMSILLDGIASVQSTVIDRAGRQIATLEATGHSTQMKQQVFWDILQPELNRHISRHVNLLDNLKEFSTIVGPFSFVQYYGTFALIADCGLILAMEGLSTNGMIYLIFVTVLVFQSFIICRGIEKINDLNEAIGHALYAGFNWPELLQYNVRFRAQYVTARHTLMLVIGRSQKGFQCSYGGLGGISMERFAQLMQKSYSLLTILLQFVK
>AsteOR7
MVLPKLADPFAVMPLLLRLQRFVGLWGERRFRYKFRLAFLSFCILVVIPKVAFGYPDLETTVRGTAELIFEWNVLFGVLLFSLKLDDYDDLVYRYMDIAKIAFHKDIPAQLGDYLVHINHRIDKFSKIYCCSHLCLAIFYWVAPSSSTYMAYLSTRNKSRPVEHVLHLEEELYWFHTRVSLVDYSIFTAIMLPTIFMLAYFGGLKLLTIFSNVKYCSATLRLVAMRIQLMDRLDEVQAEKELVEIIVMHQKALKCVELLEIIFRWVFLGQFIQCVMIWCSLVLYVAVTGLSTKAANVGVLFILLTVETYGFCYFGSDLTSESLSVARAAYDCYWYQRSVSIQRKLRMVLQRAQKPVGISAGKFCFVDIEQFGNMAKTSYSFYIVLKDQF
>AsteOR8
MQFDKFQKFSSPDTIMGFVLQLLHLVGLDGPGRASRIRLASVMLFYLTFIVIPELTGGYTDVHQFVRTGVELLFNCNIFVGGMLFALEVTSFRMFIRELKFLAMLASSLSYKLKHAMARFNYRANTFAKLQTLCMGVIALAYWVAPLPSIYWFYYHPDNATEPPVRLVQHLEVKFYWLENRTMLKDYVAFAVIMLPVVCMCSAVCNIKVMTISGSIAYCTLFTRLTANAIEQLPDVTPAGWNPKALSHVVSMHASLLKTIHLLDRTLRSVLLLQWLGCGLNWSISLVYLTNTGISFKSSTVCVMFLLATSETFLYCWLGSRLATQQERLERAIYAKRWYNYPRNERCSVLTILRQAQKPAVITVGKFFRVNLEEFSRIVNLSYSAYVVLKDQIKMDAILQVSISIGNPQEIRSSNKTQDCSVLTFHFILRISPVHSMVLPKLKDEKAVMPFLLRIQTIAGLWGDRSQRYRFYLIFSYFCLMVVLPKVLFGYPDLEIAVRGTAELMFESNAFFGMLMFSFQRDNYEKLVHQLQDLAALGEFCFVVLQNGVYPSLPSSTVLQDLPAELGQYLIAVNRRIDRSSKIYCCCHFSMATFFWFMPVWSTYSAYRAAATNSTEPVEHVLHLEEELYFLHIRTSLVHYTFYAAIMWPTIYTLGFTGGTKLLTIFSNVKYCSAMLKLVALRMQCLTGVKRERVEEELNEIISMHQRALDCVLLLETTFRWVFFVQFIQCTMIWCSLILYIAVTGFSSTVANVCVQIILVTVETYGYCYFGTDLTTESYGVALAVYDSDWYKFSVSMRRKLRLLLQRSQKPLGVTAGKFRFVNVAQFGKMLKMSYSFYVVLKEQF
>AsteOR9
MELKEEWILPDAVYESPLLKRTLLGLRYYGLLLGQSQPLKKAHCLRGMVFTVSMILFNCTQYVDLWQVWGSVSDMTANAATTLLFTTTIFRIIFFYLHRARFNDIIKVAHTGIERILGDGWDDEKDIVTSNVRYLSRLAVVFWSCALVTANMMCIYSLVLYLMYDGPVEGQRNSTVSYSTSVLQQYPTPILRSWYPAADGKANHFLEIYLIQLYIMYVGQLIVPSWHMFMVTLMIYGRTECSVLNHRLCFLDRYHKLGQNTPKPSGPDSVDNTERRTLIIDCIKRQANLVAFTRELEQLTRAAVFLDFVVFSVLLCALLFEASMTTSGVQVFIDVCYITTMTTILFLYYWHANEIHACANQLSMSAYKSDWYRYDRGTNRMLQIFILYSNRPLKMQAFFISMSLDTFLAILRASYSYFTILKQLTD
>AsteOR10
MEYLRGLKKYHFFHYSATDPLEASMDLTAGIETFNKSMGVSFFRRKHSFINFFFIFGISNLVLYVVSVLKSAYESRHDTTKLIYCIATFGFCCQAIMKIYSFIITRQRVIDLYENNLRYYQDMTGQSNAVKRVLCDNASLIYIVIKGTVLIYLILVIATMTIPGFSSLFLADRILPFGFVMPFFRADTLTGYIWNYLIQVIMATYYWIITVGSDITTIYNLITANGQLDVLMTIIGELDEQLERGECPERIRDKIIEIVRQHQHHRSYLQQLVDFLNPYHFVTLGSTVPTMVISVLGLVLLDWYPGAAIVFLGSVQIFYICFLGTSLEIKTDALTLKVGAIHWNKLSIRDMKYMNLVLAMTQKPKMLAVATLPLNITAFLKIHKLIYSLIMMLENTKD
>AsteOR11
MYLLERLRTVVRRRLERHSPDPREQYNSIVTSVNRIGGLVGIDVFTPNFKPGNMHLRLVLLNSFAFFWINLYNLTTTYGNLVDFMFCFETLLYVFIAWIKMHVFVKHKSLILQLHQFMVQFFDQFHGDPEQDALLVRTLVDTYLLVALFGFCSSAAAMLIFVSSLIWSVCVEYALPLGFYIPTVGMDYLKGFALNFAFQLFESGLMVSGIISSETAFFIFLQNACLQVDMLRLELDRLGRLGALNTDGHHTREIRSRIQSIIEHHIEHLDYSKSMCSLFELHFFIVFGCIFCQLISIVVVIVSVPDWYPGYFLFIMLTAQLFFSCALGQVFNIKSDELTVAIYNVPWYNMEVCDQKAMKLLLLASQHPGRLSYGFGTVNMRAFFEIYRKTYSIGMMMISVNEED
>AsteOR12
MTTVMELSPGKGKFPLVDLTIRGLKVMRFWNEKPAQTFSIFGLLLVVVYPIVWLIPSWLFIISSQDNLTLLMKAANEQIVFMAIFFKLCSFVINFHRWEQLFYDLQRAFTSVMDDQSLDIQGILGHVEKTAHLLTKGYTSVLCFNCALYGVFPMLFVAVKYAITGSHDVPLSTPIEANYFIPGYRTHFWLWLPLNVMLNVLLEMHGIALFLIECFTWSLVHATSCLFRVLQIQAHELSNQNERKDQWYAKFESFVSLHESVLRSARTLEEILSFQMLFLYMSTVFALCLMVMVLSLAFNDVFLLIAMICVIGYCLFQTFSFSYLGTELIEESGAVADAIFHSTWYNQSVKRQKDLCFVLMRAKKPVKLTAGKLFIVTRDSFTEVIKQAYTIFTLMSQFLEESAN
>AsteOR13
MEAAEKFHQYERYLRTLCNVLGFDVLRKGWKKTFRTYVTIFLCGQYFLWMVWSIIIASDTFELLKSLSFIGFFFQCSSKMYYTIANAAHYSTNFAGLQETIYTAHMDGTEEQKTVIDRVITVVLLATKATTVLFTSSLFIFSLYPAYMYFVMNVKVTIFPLYIPGINIYSSYGYGITNSLHMLIAVYGLLGALTSDTAFMLFVLHFISYVELFRIECEQFARDLDAFGQQWEYHTVEYKTFCRDWMRALYQYHQQVIVYLSSLQECYHSICVYQVASCSFSIMFNLFLALTTDWYATYSFMVISWFQLFVYSLLGTVMQVMNDRLNSYISNLPWYLLPTDEQLRYNFMLGRSQLPAEMVIRSVGPMNMETFTDIMQKIYSAFTMMYSFLVDLG
>AsteOR14
MQWAGTHQCSISAYVINACPRSNSFKYRPLQHNHCTTSNDYYKLLYRGFDSGTHRRKKMPPANSTDQLVQFESFIRVPEIFFTMIGVARYGEPRRTLQAHLKQLLFWSSCANTGFCLIIEHIYFVKAAGNFTNFLQLTALAPCMGFTALSFVKIMTIQLNGTKLTDMLHRLEALFPKSAALQERYGVFQYNRESEVVMKSFSILYMTLIWMFNLLPLVSMVAGYCADGTWHKQLPYFMWYWYDWHEPGYFEVTFLHQNWGGFVSAVFYLSTDLMFCAIVLLVCLQFDIVAYRLKHARPGDQQELHECVRIHQAVIELCSELEHMFSPSLLVNFLSSSVIICLVGFQATAGITPADLFKFVLFLVSSLVQVFLLCYYGNKLIVASSQIPYSAFEGQWIGASVAYQRSLLFVMLRSTTVQKLTALKFSIVSLASYSKILSTSFSYFTLLKAIYEPNEKNVK
>AsteOR15
MVVYLFTLSFNMFVMQTFEQLVLYIMYIVFTEIVMVLKALITYYKFDQICYLYRQTLDSDFKPVDAEEEQLHRKGIGEINYYFYLYITTTHLAIASSLLYLLHQDYRMPYFPWVMGIAYGSTERLNFGIMFAYQVVGMYFHMLINVAIDVQLCYFLGMIGIQLDVLGKRFRMIQTSEQFGNSFMTLINQYQKLHKMTRNIEQLYSPAFFAQFSASGLVICATAFKTSSMFNVYELTAIQNLLYMLAMMFQMFLPCRFGNEVTRKSHLLRTSIYSSRWYEMGLYDRKTVHMLLQRMNKPLTLKAYYFFNYNLQAYTTTLNMAYSVYALLQRNALKKS
>AsteOR16
MYETGRFIFPMRFTMWAWKLCGVFNAPVPKSLPYRVYCYTFYSCIMALYLFVLMLNVFVPQPFEQRVFFIMYIALTETAMILKTSTIYRYFDTIWDLYETTLGPSYQPRDGRERALHDRTLLVFNRWYYVYIFVSHMAAFGTGSHLLSSEYRMPFFPWFFGIPYGDEARVAYYTIFVYQCFGMYFHMLLNTAGDTQLCYMLQMIGIQLDLLAKRFRSLSDSEEFDHSFVPLVQHYNKIHRMLCRVENLFSLAYFVQFSVSGLVICASAYQVASMVRAVLSTLRTRNLTFLFSHTFQFNLYDFSKLMNVFYMMSMTMQIGLPCYYGNEVTLKSYALTNAIYSSNWYSMKQSNRKSVQMFLVRTNKPFAATAFRYFNFNLPAFTTILNMAYSVYCVLQRKAKNV
>AsteOR17
MQSFVEFLCNSLQAALTLNELHRNFWLPGFFILPMAVGQMLILCSLGTLIELKSDQFKDQLYDIAWSEMELPQQAMFKYVLQSAQQPMRLTCGRFTVINMNLFLTIHKKIYSFFMMLQNM
>AsteOR18
MAQKHRKEMDQELDRIITFLRRPLQLLGLDVLDPSWKLTPRTVFTIGMFILQHYASAWFLTTHLDAFVVFTECFSTSAVGLEIAIRMGLLLYHRELLNETVQIIRNQNNLFRRSESFQKLATQFNKVVSVSVHLIAVMYLSTMMFELIPIVYPDPKKSNLPLALFIPHMPHDVAPYWQVNYVYHTVMNLICVMFLFAVDGTLVLSILAAVYQIKGLKLCLQELDTGAEQSVLQRELVRICKTHQSIKQFIRLLDQTYYLDLLVDFGLVCLILCMGLNVIAVDVMQPIGVYLIAVAFQLFLLCFCGNLLLIESDSLSNVAYSIDWHVMPVPEQKMLMFMIAHSQKPQKLSGIFMPLIMSSFMSVIKASYSYFTLLH
>AsteOR19
MKKVSTSEANLERMFALIAKHMEVLKLNIFKPEWRLSLRTVLVLVAIGFMPILTAFSVNKYYEHLEIKVECFTQACTGAQVFIRSYFYLRQRDQCRQLATEIRRQRISYGVNEHERMEQLFRRATERMLMLYRLMYAMYCGSFFFVLGPLIMPDSRKASLPLAFRIPYLPPDENLLYWCLNYLHHIFLIVVGIHHLAPIDGIIVLALISICTRISALELLLNELDGKITESKWQQTEHLEPCLDRIIELHTDMKRFAELVSSTFEMHFFTIFSMICSIICMCLNVIAGQPRNSIYPLLLASVCQLFVVCLFGNVLLIVNDRLPKSIYGIQWYRLTVTQQKKILFLLANAQTDIVMSAVFKPVNMTSFVAVGEKVITSDEDHINYSYFIAGLSGILFVLHHTSLKRMHADEIYIDPNR
>AsteOR20
MSSSGQGSNICFLRWIRWMDTINGIHLHNESRLARAFQLVFYVLQLSQLLVIYNFLSSCLHTVSLEEFARQFNQCGGYVLTFFRVATINMYRTDLKETAQFINAAEFHHLNARAENIRSGPIRHAGRVLSILFAIQVVAITLWFIMTELQAQAQNVLLPTVTYLPFDASGWPTLLKVMFRLYVYLSCTQLFLTFFGSYIITSSYLLTLTIELRILNDSYAGAPDDPQQLVAFLEDRVRYKVTLLHHIGIIKRQMNVGLLFELVLIVCLLAINGLRVCTTSSDLSEIALSGSMIMIYLLEFFQYCWQVDEMQQLHEGQAFAVYSTPWVGAMQQTKAQLLITTRMAQVPLRFMCGGMYQLSTELFATVVQFIYSLVMMLLHFK
>AsteOR21
MRRGPYGKPAYKTDKQSSSVSFPSQFCKVQQKPPKEHIMVVKRTLLYGFSLLQHHFNVGHPLEHFCLLRCLDVVSPAMLIQRPRSGLEIGIKTLSLSVLLTHVVGLAYDLTQQEDIRVAMDIFCMLSLFSSLFARNTCLRQYQSHIIAMERLDANPGFEVGVPYAETIRHRTVTQNNRYLGWYLVSHFLTVTIYVTQNMAMQGSFVKIITHFPIDLSGYAPALDTMTQFFYTVAGYGWAWYHAAGQLIVIVLLRFAIAEFRVFLHSLATLDEQIHDRLLLELDGNEERVVRELLYKHARQHSQLIVVVMHLRAILRIYSLVHFSFYMIIMAAFMARVLVIPGSSSLGMAIPVLVTIVFFLETFGLCMLVEKLVQLNRRVSVNLYGFGWTRYLQYGHSIKRTMMLMIMQANNTKDFSAGGLTTVSAELFAKTCRLVYTMMMGMANLAT
>AsteOR22
MWRSSSEDDQTLSLNFRMLERILRFVAVWPTDYNPYLPKYLRGRYFLSELIDTCYLLFWFFICVHIAAFHIVSIVVMDLSYDELFLTLITTSIYSIMTLLSLYLRLYESNVRQLYEFTTRHFRKRSAAGVHYISISFSIRVTNRYQFWWLIICVLGTMHWAIYPILSQERTLPFPCWYPVDVQQSPMYELAYIFQVLGQLQVSLVYGLAGALFMVFVFMTCSQFDMLCCSLTNIRQSAMILNGHYRQELRQQQDSHELDTREYVLKEIFREDLDSVQPTKTASKLDQLSPSQSYLMELSPELTCVLEDCIKHHLLLLRFCQLLESCYHPYILLKLFQILLLLCFLSFMATVESLSTMKLINVLEYFMLTMTELYLYCFLGQILMNQGFKVGDALWKSPWHLCGASYRRRMLIILMNAQRPVRLTGLKLYELNLETYYTVLKAAFSYYTIIKKFR
>AsteOR23
MVHAGKHRVEPASAITSMQVQPTKYVGLVADLMPNIRLMQASGHFLFRYVTGPILIRKVYSWWTLIMVLMQFFAILGNLASNADDVNELTANTITTLFFTHSVTKFIYFAVNSENFYRTLGIWNQTNSHPLFAESDARYHSIALAKMRKLLVLVMVTTILSVVAWVTITFFGESVKNVLDKETNETYTVEIPRLPIKSWYPWNAMSGPAYIFSFIYQIYFLLFSMVQSNLADVMFCSWLLLACEQLQHLKGIMRPLMELSASLDTYRPNSAALFRAISAGSKSELIINEEKDPDVKDFDLSGIYSSKADWGAQFRAPSTLQTFDENGRNGNPNGLTRKQEMMVRSAIKYWVERHKHVVRLVSAIGDTYGPALLLHMLTSTIKLTLLAYQATKIDGVNVYGLTVIGYLCYALAQVFLFCIFGNRLIEESSSVMEAAYSCHWYDGSEEAKTFVQIVCQQCQKAMTISGAKFFTVSLDLFASVLGAVVTYFMVLVQLK
>AsteOR24
MVSTVAPVSDIPNASQTMKNWDIFKLQRKILLVFGLWPADRLVRRWYLKGLIAINLAALAICMVGEFLHGLYAYRDGNLSECIESICPTVARISGFLRMVFYLVNEAKIDQVLNNISKLLQDKHPRDNAICKQMTTLGQQFTFYLFLMMFFAACLYGVTPFCIMAYNWYQGQRPLVKLLPFKLALPFDSQNSYYFVLTTIFLNYASAPTITSQSGSDALFSGVCLYVYGQFQAIKLDLEALSATLDKGSLKGSVAETQRVTDELRRISKRHQQIIDLVAEVRTAFTPNVLLAYTATAIIMCIVCVAMLVVEGIYKLTYLPYAFAELTLLFLYSYSGTIIRDSSETLQTVAYDFPWYRFDRKTRHLIQMIMIRAQYGSNVDVPFFETSMASFSAIVRTASSYITLMKSFL
>AsteOR25
MVRLVLHEVRYVLIAMFYSTRCLTAKIQNSLVDNYIYWFLTLIPTAMLCVPQFAYLLVDSKGLIDFVSVLVPFTEILLTNLKMIICNIKREKIIKLINEIQAEWTEYQKSDQHEIQSLITSTAKKTRIFVIIYTASFVLICLEYASMPLFKFVYFSLFSENHANFTVTIPYSSRFFFSTDTSASFSLTYFFVMIAVYMLALTLSGFDSLFATLAMHITTMFQFLKIEIDQLGLDMRAGTGRAELRDKMKRIILKHKTNLSLIEELEDGFSFYLMVQFLTSSFVVCVVFYELTIVFGWNEDTFKTLTYLPGAILQLYLFCWYAQNITEEARLVSDHIYNTPWYLCDLALQKTILTFMVKAQKPTGVTASKFYMVTLQSFQRISSTSYSYFTLLQTINQ
>AsteOR26
MAKILTRTLSDNFRVMPYNLRVFAMVGLWGDRRKQYRLCVVLLGALVVIIFPKPVRISDRHPFESIVRSVAELIFAALCYLTVIILAIKSEPFRQVIAKLEQTLALFRDTNDQCSQLIVEVNANIHRFSLSYAKLHLFYVLLFNVAPPVYNYPHYLLQSKLPPANRTLEFMLPLMQDLYGLDVRHNIAHYTISWMSITPFCAFFTLILWYKGSLFMLIRYNTLLYQLVNLLLQQFEYEGPGARLRQKHHRLQRIVELHHRAIECTTLLDSILSLILLIQFVGCLLLLCLILFYVSRNHNLIVINLGVLFSSIFIEMMCFSYLGNQLTEENATISNSAFNCHWYEEPIVIRKYFLRIILQAHRKATITAGKFYNVNIVTFAQLIKTSYTYYMLMKEMF
>AsteOR27
MDTDYHYQPGDDFIELVHRSSYWVRAMATTMGIWPSRYVTIRLPWYRRLYYFMLLMHWLNTYLQTEFFFRNLGNLSLVVQGLCSFVSITTTGIKVMRMHAYEQEIVQLWEALEDATFLKQIRFLRKTDRGTIFARINQLLADQWKEVQLNLRFYTLVVGLVASNYSIIPACSNLYNQFQGNAYNRSFVYNTYYPFLEPIKRRSPLFELLFCSESLSGYTTWAGVVAFDGLYVVMVLYAASLLRLLRDLMHETANPDLTDAERACFQRQCILHHIRTMQLIERINEIFSPVLLVQLFTSTSIICVIAFAASMHADEGDSQTMLMVLYLIAAIYQLFQFCWYGQRLQNESTELPLSVYDVRWELCAERFKSSHHILLLYSQRQIDMRAWSFSAMSLETFSTIIRSAASYFTVLQTLAEE
>AsteOR28
MAPLRHWWIPENSRTIMALGMLTCAQADIDNRNRIYGSVVLSNFLRPAPPLECDKRSKQHHPMHLTFEETLKNTNIMLLMMGIPPCEETYPDGVIAAIRRNLGFISSFLLLSYTTFGELIYLLQMFEREVNFLEVTFQAPCIGYCIIAVLKMIILAGRRNMIAELVAMFRTKWSQAIVHDEHWKVCEDTMKPAIRVTSVTALVNVVMGISFTVLPIAEMIYHHYYTGSWNRQLAFNIWWPFDVLSGAKYFWFVYPMYVVIGFTGIIIHMAFDCLFCILAAHLCMHFRILEHNLTHVVEVETRWEDSNDGNMSRLQTTVVNHQALIGCSVFMQSVFGNALFVNFLGSSIIICIQAFMITTVSGYTLVKFILFILCFLIELLMLCAYGEDIVQSSEALINAAYGCQWYEESKPFHRTVLQIIHRSQQPVLLTAWKIWPIQMSTFSRILQASWSYFTLLKTVYGDN
>AsteOR29
MSGPDKTVDFFRVQSICLRAIGIARVDTRVGRAVFAVSFFTVLVMKLGTVMFAVKHIDEIMLLCDCLGPTFTAYLGLVRQYNLRLHRAEVWSIVDEFVALRRLLKSNEIRIVKKYNRIDRFLAWAYLITAMSTGVLFVGVALVLVVLSDRADWKLPLLMDFPFDVKHPVTFTIFFVWCSVAIFWVVLDCVACDSSFGTFSSCLVAHFVIIQDRFESLQFGTGNSALGQLIEYHKHILHVSDRVIDAYKNVILNQLLISSILLCMLGFQLVISAGTSIMVVYVAYGTAIIIQVTYYCYYGSQLYHESTLVHDAVFKSNWYEADVRTQKMLINCMMRAKKPVNAKSGFTEASLPTLKAILNSAGSYVALLMSLME
>AsteOR30
MWYLRYCGVFREKSTLGGMRLSVCLGVLVVFMVLQSIYIFQHVNHFAMICDAIPTLVVCMVAISKFYIFVFRPAAMFALIDSFKALQRRATAHDLLLFRRSGKFHAQLTKIYMTSALIVGWFYILSAVATGISRSLSEGRVQFVAPMAYVYRAGRKTSEQISIFPHNYQHPLMFALTFLFNCDSIHMSIFISGSVDTCFSELATSVTIHFRLIQRRFRALDFTAGADEAELEAVVAYHKDVLQLCLAMTNLFQYTVFYLLLLDSVLLCVIGYQFVIFMNTPRVLMLASMAFVMVLQAVIYCYHGSMMYDESLKVADAIYQSNWYEARPAVQKRLRLCMMRAQKPIVTKGGFMKATLPTLKKILNSTGSYITMLLSLETEQQQ
>AsteOR31
MPCLDEFPAYRFWYMRYCGEVERPTWWFRCRLWYAFILLCSFGPLHVLYLVKTPALDLMDTCEEIMLLQLCATVVLKFSLFVTHRTEIYDLVEGFKSILKGITVDEFSRFVKCNEVHAKLARLYVIGTTIVLMLYELVAVVTSVTISLQQHEVHFVTPFNFPFYYQHPVAYVVCFLHNLDAMLITVFVSVTIDACYSEMASNLSIHFHIVRERFERLDISAGQPFAERELSEVISYHDDVLTLAQRMTELFQESVFYLLLLLSTILCLLGYEFVMVNNIYKRAQVATLAGIMIGQAVIYTYHGSVIRDESVNVSDAIYGTNWYEATNDRKKQIHISLMRAQKPVIVKSGFIEASLPTLKKILSSSASYITMLMSLEADVSE
>AsteOR32
MKLLHINDPREVIPIGCRLLKLFGLGRSEKLKLLYWTQVVFYLVFSLIPRILMKIEDTVTLLRLGAELAFVSYLYSQILALYIRRKNLYHLVDMLQQCANKQYSETIDTFLIRSNAKINKFSVICCKYFFLMYILYCVMPPLVSTGVYFRNTGNLTDEREEFIISTEMNLYYLDIRYNVLHYSFYTLIICMLTVTSALSLCIKDVMDVSVIKTTALMFQVTAMQIRELREYISQTQLNTVIASHRDTLLCAQSLQDTLNLSLLFQLTFCSAIWCLMLFYILMMGFDSRILNVVILLLIVTIETYTYCTLGTHLTDKGEEVLMALQQLAWYDQSVTVQKQILLMISRSQKPIILTAGKLFYASVLQFSEMVQKSYSFYLVLKNVF
>AsteOR33
MWVQCMYDHQLTTSLLSIAEDILGLQCLAQVMLGVFTICDCMLLVTLTDWYPTYCFFLVMFTELSIYFIVGNFVELKIDEMYNKVISMPWYKLPVKEQKEFCFLMARQQRPMMLTAYGFHPMNFEAYMSVLKGLYQFFVMLTQYVG
>AsteOR34
MATLRNFRELLQPLTYYSKKIGVEVWTAPGKFLPASYYLSAMVATYFISTASTVAKYRHDPLHMMKVLVTLGTVLQGSDVKLLNEKIELEVLERYENGTKEEMAVLERTGRYLWIIFRMTRISSACAAGGFMLYPLFAYFTTGIVVPLLLYELPFIDCNTTTGYIVNMLFQINLLVYGVMGIIFADFLYIMYATYAMTAADIFMVHLVELEILLNDPMQHDTTRSEVRELWLKCMYDHQLTTSLLNIIEDIFGLQCLAQVAMGVFTICDCLLLVTLTDWYPTYCFFLVMFTELTVYFIVGHIVELKIDEMYHKVISMPWYKLPVKEQKEFCFLMARQQRPMMLTAYGFHPMNFEAYMSVLRGLYQFFVMILQYVG
>AsteOR35
MFTQLTVYFVVGHIVELKIDEMYNKVISMPWYKLPVKEQKEFCFLMAKQQRPMMLTAYGFHPMNFEAYMSVLRGLYQFFVMILQYVG
>AsteOR36
MRTAIELYHASFDRLKLSSRLIGAGLWEQKYGFTWGRIASLTQIVMFLGLHVWTGYKYREDALEMLESQSLICTGLALMIKYFTMIRNRDPVRELTGNIERETYTKYQETSNEYPVVQKYSRVLYIAGHIMIGGYFGSLFIIWINPLFVYFTEGRVMLLFFCEIPYVDWTVNRGYWITVTLQIAFYVTGTCGLILVDYLCAFFTINGSLYVDLLRFHLNELSELLAEPGYQTRSSPEIIEKVNRKWRICLVEHQHIVEYYDKFSDLWSMINLAQCES
>AsteOR37
MKLNKLSPRWDAYDRRNSFWLQLVCLRHLGLWPPEDSDEATRKRYIAYGWFLRVVFLHLYALTQALYFKDVKDINDIANALFVLMTQVTLIYKLEKFNYNISRIQACLRKLNCTLYHPKQREEFGPVLRSMSGVFWLMIFLMFVAIFTIIMWLVSPAYDKERRLPVPAWFPVDYHRSNTAYGVLFLYQTIGIVMSATYNFSTDTMFSGLMLHVNGQIVRLGSMVKKIGHEVPTEQQLVKVAVPIDGEWIEMRKRIKHHSRVYGKTYAEVTECVLFHKDILSFSDEVQDIFQGSIFAQVCASVIIICMTLLQATGDDVTTADLLGCAFYLLVMTSQVLVFCYVGNEISYTTDKFTEFVGFSNYFRFDKLTSQAIIFFMQMTLKDVHIKVGSVLQVTLNLHTFLQIMKLSYSYLAVLQSMESE
>AsteOR38
MDALDCPLLSVNVRVWRFWSFVLVHNWRRYISIIPVTLLNVFMFADLYRAWGNIEEVIINAYFAVLYFNAVLRTLILVYNRKKYEHFLSEAAKIYEEIKDHKDETICKIMNMYTKRARGLSIANLMLGAVISSCFVVYPLFTGQRRLPYGMFIPGISIFDTPLYEISYIAQAVLTFPGCCMHVPYTSFFASGTLLGMIQIKTLQYRLKNFKSLISESDEKDIKRRLHKLIEDHLRIIRFVKDINDLVTYICLIEFLSFGLILCALLFLLNVINNMAQVVIVVAYIFTMLAQIFAFYWHSNEIREESMKIAEAAYSGPWVDVENSIKKKLLLIIIRAQRPLEITVGNLYPMTLEMFQSLLNASYSYFTILRRLYS
>AsteOR39
MEILDCPLLSVNVRVWRFWSFVLVHNWRRYISIIPVTLLNVFMFADLYRAWGNIEEVIINAYFAVLYFNAVLRTLILVYNRDKYERFLAGAAGVYEEICALNDDVITKLVTTYTKRARFLSISNLALGAFISGCFVIYPLFTGQRGLPYGMFIPGVNNFDSPQYEIIYLTQLVLTFPGCCMYIPYTSFFTSSTLFGLVQIKTLQHQLRNFRSENLHETTSTLNRKLQKLIEDHKRIIRYVQDLNDLVTYICLIEFLSFGLMLCALLFLLNIISVMAQIVIVGAYIFMILTQIFAFYWHSNEVREESMAIAEASYSGPWLNVDNAIKKKLLLITIRAQRPLEITVGNVYPMTLEMFQSLLNASYSYFTLLRRVYN
>AsteOR40
MLIEECPIIGVNVKVWLFWSYLRRPRLSRFLVGCIPVAVLNVFQFLKLYSSWGDMSELIINGYFTVLYFNLVLRTSFLVINRRKFETFFEGVAAEYKLLEKNDEIRPVLERYTRRGRMLSISNLWLGAFISACFVTYPLFVPGRGLPYGVTVPGVDVLATPTYEVLFVLQVYLTFPACCMYIPFTSFYATCTLFALVQIAALKQRLGRLQLDTAVAGRSPGTLFAELKECLKYHKQIIQYVQDLNSLVTHLCLLEFLSFGMMLCALLFLLSISNQLAQMIMIGSYIFMILSQMFAFYWHANEVLEQSLGIGDAIYNGAWPDYDEPIRKKLVLIIARAQRPMSIKVGNVYPMTLEMFQKLLNVSYSYFTLLRRVYN
>AsteOR41
MRCAELLELVLQPLLLMQLVLCILIWCTMMLYFSVSGINVKFINMFLLFLFVSIETFGYCYLGTQLSQESINVGKALYDADWIDYDAVMRKKVAFMIMRAQCRVGLTAAKFCFVDMEQFVAMLNMSYSIFVVLKDVF
>AsteOR42
MEFFYKNVFKIQKLIRRLEGELYQPRTAEEDYPLERARKKTTTFWVLYFIFSDGLVTKWLIISCIYTIMLVPAWPVVDHTAPYGVFLMVLGYQFVAMFLNASFNISWDSLVAALLALTNAHLHRLQIQLMKVGHPQLRGSSDDKRLATVETIPDQKNSKDDVYNELLRCIVFHQEITGFLRDVLKLFSGPMLLQLYCSVFILCITEFRLLTDVNTTTETIRALTYLICLIIQVVQYCYFGNEVNYMSQKVHQATAFMNYPAMDIRTRKLLIAFQQL
>AsteOR43
MSFFRKSHTQYLELSYSQIYKVFHWFLKLTLLRIFDDDFLVSPITTVLFQFFVSEIVISLVTIALHAVRYRTDLDTVILSVSAFVSALEVLLKLNGMVYRRKEIMQMIGTVLADRSYLRGPIERAICGKYMRLARKLLFITIASYLGTATMLLIYPTLPGVIQERTLPVGYSIPFVDYYKAPWYMLNYVLQIVQLNWVAFLFIGLDGPFYLFVCYSASQLEMLIVYLRQIGQSPDNVPEQRRLIRKVYAIHTNLSKFLSKCSYIYREIYLMQVLCSSVHICVSLFHIQLKLKNGSYGMLLTNVNKMWLFCYCGELVVSKSTAFSTAVYTNQWYRLWNRRDLQDILFMLQNAQRNYGFSVGGFGFLSFALFTVVMKTAYRCNAFLHRVMN
>AsteOR44
MKPGYTRRNPRLIFLVTDLILYLFVNLYSIAIVWGSLMDVVFCFVTLGIAIQGLAKIEAFTCPELNDLHLYNVARFTMPPRFPEVEEALFHTAAMCKVFIRILAVAFSIVGIAIYSYAILMPLVEGELSLAFGFYLPFIDYRTPIGFAINWVYQFIQVSEGCIGLMACDTCLLFLIVNATGQMDLIIIYLRRLTELIDSNDAGQNDKKIADLLGDIVIKHLEHTKYVTDMDKLLKKQFFINFSCIIFELVASLAIVVRFPWYPGMAICLICTIQLFVNCTLGTFLSSKVSCFIL
>AsteOR45
MYLLERLRTVVRRRLERHSPDPREQYNSIVTSVNRIGGLVGIDVFTPNFKPGNMHLRLVLLNSFAFFWINLYNLTTTYGNLVDFMFCFETLLYVFIAWIKMHVFVKHKSLILQLHQFMVQFFDQFHGDPEQDALLVRTLVDTYLLVALFGFCSSAAAMLIFVSSLIWSVCVEYALPLGFYIPTVGMDYLKGFALNFAFQLFESGLMVSGIISSETAFFIFLQNACLQVDMLRLELDRLGRLGALNTDGRHTREIRSRIQSIIEHHIEHLE
